# Supplementary material for: Effects of a Flavonoid-Rich Blackcurrant Beverage on Markers of the Gut-Brain Axis in Healthy Females: Secondary Findings From a 4-Week Randomized Crossover Control Trial
Source: Curr Dev Nutr. 2024 Apr 12;8(5):102158. doi: 10.1016/j.cdnut.2024.102158 (PMC11074983; doi:10.1016/j.cdnut.2024.102158)
Supplement: Multimedia component 2 [file mmc2.xlsx]

## Sheet: Post-Active - Species
feature	metadata	coefficient	std error	N	N.not.0	p value	FDR q value	KEY	Increased after active drink	Decreased after active drink
s__Ruminococcus_torques	Post_Active	-0.463991	0.167097	156	128	0.00642807	0.830703
s__Oscillibacter_sp_57_20	Post_Active	-0.50665	0.194214	156	135	0.0103142	0.830703
s__Bifidobacterium_adolescentis	Post_Active	0.532397	0.210232	156	102	0.0127006	0.830703
s__Ruminococcus_gnavus	Post_Active	0.670669	0.295289	156	37	0.0250215	0.830703
s__Veillonella_dispar	Post_Active	-0.410103	0.180984	156	25	0.0253504	0.830703
s__Ruminococcus_callidus	Post_Active	-0.21957	0.09758	156	23	0.026373	0.830703
s__Parasutterella_excrementihominis	Post_Active	0.481559	0.227849	156	115	0.0367559	0.830703
s__Firmicutes_bacterium_CAG_137	Post_Active	0.492881	0.233281	156	39	0.0368138	0.830703
s__Firmicutes_bacterium_CAG_114	Post_Active	-0.239621	0.113849	156	97	0.0375304	0.830703
s__Coprococcus_eutactus	Post_Active	0.58042	0.276112	156	73	0.0377623	0.830703
s__Tyzzerella_sp	Post_Active	-0.497599	0.237572	156	96	0.0384545	0.830703
s__Firmicutes_bacterium_CAG_103	Post_Active	-0.574825	0.28002	156	127	0.0424065	0.834878
s__Bacteroides_eggerthii	Post_Active	-0.16227	0.0816108	156	44	0.0491914	0.909957
s__Ruminococcaceae_bacterium_KLE1738	Post_Active	-0.174353	0.0893318	156	97	0.0534419	0.909957
s__Veillonella_atypica	Post_Active	-0.213191	0.112456	156	18	0.0605374	0.930209
s__Ruminococcus_sp_37_24	Post_Active	0.320866	0.170588	156	16	0.0625489	0.930303
s__Eubacterium_sp_CAG_274	Post_Active	0.290532	0.155292	156	37	0.0639579	0.930303
s__Anaeromassilibacillus_sp_An250	Post_Active	-0.545243	0.300023	156	43	0.0718043	0.968345
s__Firmicutes_bacterium_CAG_102	Post_Active	-0.348479	0.193682	156	42	0.074644	0.968345
s__Eubacterium_sp_CAG_161	Post_Active	0.332985	0.186229	156	19	0.0764306	0.968345
s__Clostridium_sp_CAG_417	Post_Active	0.366103	0.205891	156	25	0.0780614	0.968345
s__Dialister_invisus	Post_Active	-0.229666	0.129333	156	47	0.0784598	0.968345
s__Bifidobacterium_longum	Post_Active	0.388567	0.222174	156	129	0.0830156	0.968345
s__Bacteroides_xylanisolvens	Post_Active	-0.340091	0.196871	156	92	0.0868133	0.968345
s__Firmicutes_bacterium_CAG_83	Post_Active	-0.404657	0.244972	156	117	0.101341	0.968345
s__Blautia_obeum	Post_Active	0.297427	0.189341	156	144	0.119006	0.968345
s__Asaccharobacter_celatus	Post_Active	-0.425158	0.281997	156	112	0.134424	0.968345
s__Firmicutes_bacterium_CAG_56	Post_Active	-0.269176	0.182671	156	119	0.143379	0.968345
s__Phascolarctobacterium_faecium	Post_Active	-0.304988	0.207987	156	70	0.145325	0.968345
s__Streptococcus_parasanguinis	Post_Active	-0.381223	0.263406	156	44	0.150578	0.968345
s__Monoglobus_pectinilyticus	Post_Active	-0.226841	0.157355	156	38	0.152189	0.968345
s__Dialister_sp_CAG_357	Post_Active	-0.0429989	0.0298585	156	19	0.152607	0.968345
s__Lactococcus_phage_P335_sensu_lato	Post_Active	-0.208422	0.154926	156	18	0.181194	0.968345
s__Eubacterium_eligens	Post_Active	-0.570656	0.425261	156	137	0.182307	0.968345
s__Clostridium_sp_CAG_58	Post_Active	-0.301567	0.225575	156	60	0.183946	0.968345
s__Porphyromonas_sp_31_2	Post_Active	-0.03511	0.0270045	156	20	0.196193	0.968345
s__Parabacteroides_merdae	Post_Active	0.281396	0.216888	156	110	0.197129	0.968345
s__Roseburia_inulinivorans	Post_Active	0.448223	0.351289	156	131	0.204586	0.968345
s__Bacteroides_coprocola	Post_Active	0.0651718	0.0511294	156	18	0.205054	0.968345
s__Clostridium_sp_CAG_245	Post_Active	0.310992	0.244317	156	54	0.205662	0.968345
s__Oscillibacter_sp_CAG_241	Post_Active	-0.295131	0.234079	156	113	0.209969	0.968345
s__Odoribacter_splanchnicus	Post_Active	-0.128783	0.102502	156	131	0.211564	0.968345
s__Firmicutes_bacterium_CAG_41	Post_Active	0.28518	0.228274	156	142	0.214148	0.968345
s__Butyricimonas_virosa	Post_Active	-0.209234	0.17016	156	53	0.221388	0.968345
s__Roseburia_sp_CAG_197	Post_Active	-0.231106	0.192209	156	25	0.231723	0.968345
s__Ruminococcus_sp_CAG_177	Post_Active	0.264504	0.221993	156	49	0.235954	0.968345
s__Prevotella_copri	Post_Active	-0.132855	0.112377	156	22	0.2396	0.968345
s__Roseburia_sp_CAG_10041_57	Post_Active	-0.262073	0.224145	156	34	0.244772	0.968345
s__Bacteroides_massiliensis	Post_Active	-0.107185	0.092762	156	55	0.25033	0.968345
s__Subdoligranulum_sp_APC924_74	Post_Active	0.244959	0.212862	156	137	0.252245	0.968345
s__Clostridium_sp_CAG_167	Post_Active	-0.19906	0.173609	156	62	0.253968	0.968345
s__Eubacterium_ventriosum	Post_Active	0.332974	0.291523	156	106	0.25579	0.968345
s__Veillonella_parvula	Post_Active	-0.242242	0.212812	156	34	0.257401	0.968345
s__Coprococcus_comes	Post_Active	-0.133498	0.117732	156	137	0.259228	0.968345
s__Sutterella_wadsworthensis	Post_Active	0.149309	0.132045	156	80	0.260557	0.968345
s__Desulfovibrio_piger	Post_Active	-0.113215	0.100705	156	27	0.263298	0.968345
s__Eisenbergiella_massiliensis	Post_Active	-0.106703	0.0951874	156	19	0.264673	0.968345
s__Azospirillum_sp_CAG_260	Post_Active	0.208532	0.187972	156	26	0.269641	0.968345
s__Bacteroides_intestinalis	Post_Active	-0.207229	0.18702	156	33	0.270187	0.968345
s__Bifidobacterium_pseudocatenulatum	Post_Active	0.328832	0.299654	156	55	0.274807	0.968345
s__Blautia_sp_CAG_52	Post_Active	-0.197381	0.180013	156	111	0.2752	0.968345
s__Blautia_wexlerae	Post_Active	0.280024	0.260217	156	83	0.284169	0.968345
s__Ruminococcus_sp_AF31_8BH	Post_Active	-0.24915	0.231822	156	74	0.284785	0.968345
s__Fusicatenibacter_saccharivorans	Post_Active	0.165084	0.154358	156	149	0.287121	0.968345
s__Ruminococcus_lactaris	Post_Active	0.18124	0.169632	156	64	0.2876	0.968345
s__Clostridium_sp_AM22_11AC	Post_Active	0.194328	0.184037	156	141	0.293264	0.968345
s__Lactococcus_phage_jm3	Post_Active	0.203343	0.193093	156	19	0.293976	0.968345
s__Bifidobacterium_animalis	Post_Active	-0.317005	0.309561	156	31	0.307987	0.968345
s__Alistipes_shahii	Post_Active	-0.233836	0.233348	156	112	0.31844	0.968345
s__Victivallis_vadensis	Post_Active	-0.111657	0.111453	156	19	0.318564	0.968345
s__Clostridium_innocuum	Post_Active	0.241583	0.243339	156	16	0.322921	0.968345
s__Streptococcus_salivarius	Post_Active	-0.262371	0.267053	156	112	0.32796	0.968345
s__Clostridium_sp_CAG_75	Post_Active	0.241488	0.248166	156	89	0.332591	0.968345
s__Collinsella_aerofaciens	Post_Active	0.122509	0.127308	156	144	0.33795	0.968345
s__Clostridiales_Family_XIII_bacterium	Post_Active	-0.15802	0.165912	156	34	0.342906	0.968345
s__Gordonibacter_pamelaeae	Post_Active	-0.19096	0.202517	156	31	0.34775	0.968345
s__Clostridium_sp_CAG_217	Post_Active	-0.157822	0.167605	156	36	0.348388	0.968345
s__Anaerostipes_hadrus	Post_Active	0.115967	0.124255	156	152	0.352651	0.968345
s__Firmicutes_bacterium_CAG_24053_14	Post_Active	-0.203459	0.222799	156	86	0.363082	0.968345
s__Bacteroides_fragilis	Post_Active	-0.138993	0.153508	156	55	0.36716	0.968345
s__Ruminococcus_bicirculans	Post_Active	-0.284603	0.322052	156	87	0.378728	0.968345
s__Alistipes_inops	Post_Active	-0.120775	0.142824	156	45	0.399549	0.968345
s__Roseburia_sp_CAG_471	Post_Active	-0.100922	0.122361	156	22	0.411229	0.968345
s__Butyricimonas_synergistica	Post_Active	-0.134135	0.163129	156	54	0.41266	0.968345
s__Firmicutes_bacterium_CAG_313	Post_Active	-0.0609745	0.0751054	156	16	0.418581	0.968345
s__Eubacterium_ramulus	Post_Active	-0.177236	0.219466	156	118	0.421034	0.968345
s__Clostridium_sp_AF36_4	Post_Active	0.216057	0.27057	156	80	0.426244	0.968345
s__Lawsonibacter_asaccharolyticus	Post_Active	0.185559	0.237118	156	112	0.435521	0.968345
s__Mesosutterella_multiformis	Post_Active	0.060735	0.0788412	156	18	0.442714	0.968345
s__Roseburia_sp_CAG_303	Post_Active	-0.100358	0.132292	156	34	0.449667	0.968345
s__Bacteroides_finegoldii	Post_Active	-0.0841707	0.110973	156	55	0.449743	0.968345
s__Roseburia_sp_CAG_182	Post_Active	0.173315	0.229586	156	41	0.451872	0.968345
s__Firmicutes_bacterium_CAG_94	Post_Active	-0.125654	0.167432	156	27	0.454524	0.968345
s__Alistipes_indistinctus	Post_Active	-0.157035	0.210455	156	85	0.457114	0.968345
s__Alistipes_obesi	Post_Active	0.071326	0.0961956	156	98	0.459948	0.968345
s__Blautia_sp_AF19_10LB	Post_Active	-0.247029	0.333623	156	103	0.460567	0.968345
s__Bacteroides_salyersiae	Post_Active	0.0793221	0.107221	156	52	0.460957	0.968345
s__Eubacterium_sp_CAG_251	Post_Active	0.075997	0.103168	156	16	0.462869	0.968345
s__Proteobacteria_bacterium_CAG_139	Post_Active	-0.036793	0.0501308	156	18	0.464509	0.968345
s__Firmicutes_bacterium_CAG_176	Post_Active	-0.115365	0.157375	156	70	0.465038	0.968345
s__Eubacterium_rectale	Post_Active	-0.231906	0.317366	156	130	0.466458	0.968345
s__Eubacterium_hallii	Post_Active	-0.104748	0.144177	156	146	0.469018	0.968345
s__Bacteroides_sp_CAG_144	Post_Active	-0.0398337	0.0558041	156	24	0.476814	0.968345
s__Eggerthella_sp_CAG_209	Post_Active	-0.074022	0.10396	156	43	0.477915	0.968345
s__Clostridium_sp_44_14	Post_Active	-0.0970582	0.136557	156	16	0.478701	0.968345
s__Roseburia_hominis	Post_Active	-0.226246	0.323311	156	128	0.485504	0.968345
s__Akkermansia_muciniphila	Post_Active	0.193026	0.27626	156	77	0.486168	0.968345
s__Eubacterium_sp_CAG_115	Post_Active	-0.216765	0.319703	156	75	0.499145	0.968345
s__Phascolarctobacterium_succinatutens	Post_Active	-0.0167452	0.0257452	156	16	0.516741	0.968345
s__Ruminococcus_sp_CAG_254	Post_Active	-0.17019	0.265353	156	39	0.522577	0.968345
s__Lactococcus_phage_bIL309	Post_Active	-0.0885031	0.138188	156	17	0.522842	0.968345
s__Roseburia_faecis	Post_Active	-0.191289	0.304931	156	105	0.531717	0.968345
s__Flavonifractor_plautii	Post_Active	-0.200354	0.324428	156	121	0.538108	0.968345
s__Ruminococcus_bromii	Post_Active	0.0774922	0.126599	156	80	0.541695	0.968345
s__Clostridium_sp_CAG_269	Post_Active	-0.207158	0.339909	156	54	0.543445	0.968345
s__Bilophila_wadsworthia	Post_Active	-0.111988	0.184567	156	121	0.545228	0.968345
s__Firmicutes_bacterium_AF16_15	Post_Active	-0.13285	0.219326	156	134	0.545913	0.968345
s__Methanobrevibacter_smithii	Post_Active	0.0717456	0.119583	156	35	0.549731	0.968345
s__Clostridium_spiroforme	Post_Active	-0.104587	0.17746	156	29	0.556799	0.968345
s__Firmicutes_bacterium_CAG_194	Post_Active	0.0973995	0.169352	156	20	0.566345	0.968345
s__Roseburia_intestinalis	Post_Active	0.311957	0.542567	156	90	0.566456	0.968345
s__Clostridium_sp_CAG_265	Post_Active	0.138201	0.241535	156	28	0.56833	0.968345
s__Eggerthella_sp_CAG_298	Post_Active	-0.0973982	0.170963	156	58	0.570012	0.968345
s__Faecalibacterium_prausnitzii	Post_Active	-0.0562477	0.0999842	156	152	0.57484	0.968345
s__Lactobacillus_delbrueckii	Post_Active	0.0944702	0.170083	156	18	0.579685	0.968345
s__Bacteroides_ovatus	Post_Active	0.109078	0.196988	156	132	0.580857	0.968345
s__Paraprevotella_clara	Post_Active	0.0250502	0.0452611	156	18	0.581043	0.968345
s__Roseburia_sp_CAG_100	Post_Active	-0.111171	0.202202	156	53	0.583537	0.968345
s__Clostridium_sp_CAG_12237_41	Post_Active	0.137419	0.253231	156	48	0.588437	0.968345
s__Clostridium_sp_CAG_169	Post_Active	0.0807711	0.154311	156	23	0.601697	0.968345
s__Escherichia_coli	Post_Active	0.20426	0.399527	156	62	0.610188	0.968345
s__Eubacterium_sp_CAG_252	Post_Active	-0.0994916	0.194743	156	25	0.610425	0.968345
s__Clostridium_sp_CAG_138	Post_Active	-0.181716	0.362794	156	50	0.617428	0.968345
s__Firmicutes_bacterium_CAG_124	Post_Active	-0.126525	0.255823	156	105	0.621856	0.968345
s__Firmicutes_bacterium_CAG_95	Post_Active	-0.0998083	0.210683	156	39	0.636601	0.973603
s__Clostridium_sp_CAG_302	Post_Active	0.145854	0.320624	156	32	0.650055	0.984459
s__Clostridium_sp_CAG_433	Post_Active	0.0786606	0.184063	156	16	0.669929	0.986461
s__Clostridium_disporicum	Post_Active	0.065825	0.155628	156	24	0.673122	0.986461
s__Lachnospira_pectinoschiza	Post_Active	0.123428	0.291845	156	69	0.673154	0.986461
s__Barnesiella_intestinihominis	Post_Active	0.0353479	0.0886919	156	96	0.690979	0.986461
s__Eubacterium_siraeum	Post_Active	-0.116311	0.298793	156	71	0.697808	0.986461
s__Turicibacter_sanguinis	Post_Active	-0.0913935	0.237222	156	21	0.700762	0.986461
s__Bacteroides_nordii	Post_Active	-0.0388566	0.101927	156	21	0.703754	0.986461
s__Eggerthella_lenta	Post_Active	-0.0576582	0.155896	156	46	0.712188	0.986461
s__Firmicutes_bacterium_CAG_129	Post_Active	-0.0695658	0.188491	156	121	0.712767	0.986461
s__Bacteroides_clarus	Post_Active	-0.0616331	0.168191	156	34	0.714719	0.986461
s__Clostridium_sp_CAG_356	Post_Active	0.0736398	0.204491	156	27	0.719433	0.986461
s__Gemmiger_formicilis	Post_Active	0.0841504	0.236268	156	140	0.722379	0.986461
s__Roseburia_sp_CAG_309	Post_Active	-0.0374896	0.111548	156	19	0.737428	0.986461
s__Clostridium_sp_CAG_221	Post_Active	-0.113261	0.340622	156	38	0.740115	0.986461
s__Clostridium_sp_CAG_288	Post_Active	0.04002	0.12588	156	27	0.75113	0.986461
s__Eubacterium_sp_CAG_180	Post_Active	-0.0517665	0.165937	156	22	0.755641	0.986461
s__Firmicutes_bacterium_CAG_240	Post_Active	0.0534907	0.171924	156	38	0.756275	0.986461
s__Agathobaculum_butyriciproducens	Post_Active	-0.0782892	0.252982	156	146	0.757537	0.986461
s__Acetobacter_sp_CAG_267	Post_Active	0.0356575	0.117385	156	20	0.761864	0.986461
s__Firmicutes_bacterium_CAG_65_45_313	Post_Active	-0.0748	0.246325	156	101	0.761942	0.986461
s__Intestinimonas_butyriciproducens	Post_Active	0.0684971	0.226613	156	43	0.763005	0.986461
s__Bacteroides_dorei	Post_Active	0.0505495	0.170454	156	105	0.767349	0.986461
s__Sutterella_sp_CAG_351	Post_Active	0.0237583	0.0803953	156	21	0.768144	0.986461
s__Holdemania_filiformis	Post_Active	-0.0648174	0.221673	156	37	0.770519	0.986461
s__Parabacteroides_goldsteinii	Post_Active	0.0219531	0.0775743	156	22	0.777698	0.986461
s__Bifidobacterium_bifidum	Post_Active	0.0329023	0.116698	156	29	0.778505	0.986461
s__Bacteroides_galacturonicus	Post_Active	-0.0516532	0.185052	156	26	0.780654	0.986461
s__Clostridium_citroniae	Post_Active	0.0690261	0.249316	156	23	0.782394	0.986461
s__Clostridium_sp_CAG_122	Post_Active	-0.0561388	0.203084	156	57	0.782724	0.986461
s__Bacteroides_thetaiotaomicron	Post_Active	-0.0377037	0.13902	156	130	0.786724	0.986461
s__Clostridiales_bacterium_KLE1615	Post_Active	0.0688365	0.255587	156	114	0.788169	0.986461
s__Coprococcus_catus	Post_Active	0.0478821	0.178678	156	130	0.789203	0.986461
s__Intestinibacter_bartlettii	Post_Active	0.0667048	0.251273	156	27	0.79113	0.986461
s__Firmicutes_bacterium_AM10_47	Post_Active	0.0486671	0.187459	156	23	0.795637	0.986461
s__Eubacterium_sp_CAG_38	Post_Active	-0.0736251	0.289832	156	104	0.799936	0.986461
s__Bacteroides_uniformis	Post_Active	-0.0292444	0.11659	156	148	0.8024	0.986461
s__Alistipes_putredinis	Post_Active	-0.0264508	0.106453	156	122	0.804218	0.986461
s__Firmicutes_bacterium_CAG_170	Post_Active	-0.0286347	0.116352	156	24	0.806048	0.986461
s__Faecalibacterium_sp_CAG_74_58_120	Post_Active	-0.0573994	0.237209	156	102	0.809236	0.986461
s__Faecalibacterium_sp_CAG_74	Post_Active	-0.0680763	0.287402	156	110	0.813187	0.986461
s__Acidaminococcus_intestini	Post_Active	-0.0220121	0.0957905	156	21	0.818666	0.986461
s__Dorea_formicigenerans	Post_Active	0.0271786	0.128425	156	148	0.832776	0.986461
s__Bacteroides_stercoris	Post_Active	0.0389268	0.19824	156	79	0.84468	0.986461
s__Coprobacter_fastidiosus	Post_Active	-0.0374024	0.200513	156	81	0.85236	0.986461
s__Clostridium_sp_CAG_230	Post_Active	-0.0196952	0.115993	156	33	0.865473	0.986461
s__Streptococcus_thermophilus	Post_Active	-0.0616573	0.363871	156	64	0.865747	0.986461
s__Anaerotruncus_colihominis	Post_Active	0.0380767	0.225551	156	20	0.866242	0.986461
s__Ruthenibacterium_lactatiformans	Post_Active	-0.0579147	0.359063	156	119	0.872149	0.986461
s__Alistipes_sp_CAG_268	Post_Active	-0.00970718	0.0609096	156	16	0.873662	0.986461
s__Clostridium_leptum	Post_Active	-0.0666	0.455955	156	52	0.884133	0.986461
s__Eubacterium_sp_36_13	Post_Active	-0.0440342	0.305466	156	116	0.885636	0.986461
s__Firmicutes_bacterium_CAG_110	Post_Active	-0.02173	0.152162	156	74	0.886696	0.986461
s__Coprobacter_secundus	Post_Active	0.0206249	0.146707	156	21	0.888452	0.986461
s__Bacteroides_plebeius	Post_Active	-0.00598793	0.0440884	156	16	0.892208	0.986461
s__Blautia_sp	Post_Active	0.0313443	0.285125	156	114	0.912659	0.986461
s__Eubacterium_sp_CAG_192	Post_Active	-0.0132721	0.120764	156	21	0.912683	0.986461
s__Haemophilus_parainfluenzae	Post_Active	0.0300967	0.287553	156	52	0.916827	0.986461
s__Holdemanella_biformis	Post_Active	-0.0186585	0.192233	156	27	0.922849	0.986461
s__Bacteroides_vulgatus	Post_Active	0.0119979	0.127442	156	123	0.925161	0.986461
s__Dorea_longicatena	Post_Active	-0.0109521	0.122207	156	144	0.928748	0.986461
s__Haemophilus_sp_HMSC71H05	Post_Active	-0.0159335	0.18842	156	23	0.932719	0.986461
s__Firmicutes_bacterium_CAG_321	Post_Active	0.0153856	0.192536	156	28	0.936449	0.986461
s__Clostridium_sp_CAG_253	Post_Active	0.00654022	0.0832717	156	24	0.937537	0.986461
s__Senegalimassilia_anaerobia	Post_Active	0.0110731	0.143419	156	41	0.938595	0.986461
s__Clostridium_sp_CAG_226	Post_Active	0.0183509	0.251248	156	25	0.941904	0.986461
s__Bacteroides_caccae	Post_Active	0.0140431	0.202777	156	98	0.94491	0.986461
s__Butyricimonas_sp	Post_Active	-0.00711881	0.108269	156	24	0.947692	0.986461
s__Parabacteroides_distasonis	Post_Active	0.0058177	0.0980301	156	138	0.952782	0.986461
s__Clostridium_bolteae	Post_Active	0.0113018	0.212193	156	20	0.957617	0.986461
s__Roseburia_sp_CAG_380	Post_Active	-0.00893503	0.170409	156	38	0.958277	0.986461
s__Subdoligranulum_sp	Post_Active	0.0095703	0.201139	156	140	0.962134	0.987206
s__Clostridium_sp_CAG_793	Post_Active	0.00451798	0.1479	156	33	0.975684	0.991421
s__Alistipes_finegoldii	Post_Active	0.00233042	0.187482	156	122	0.990104	0.996431
s__Bacteroides_cellulosilyticus	Post_Active	0.000450116	0.148181	156	67	0.997582	0.99888
s__Veillonella_dispar	Post	0.417494	0.147145	156	25	0.00539091	0.830703
s__Veillonella_atypica	Post	0.241881	0.0914303	156	18	0.00931443	0.830703
s__Coprococcus_eutactus	Post	-0.588578	0.224487	156	73	0.00994834	0.830703
s__Parasutterella_excrementihominis	Post	-0.468556	0.185248	156	115	0.0128045	0.830703
s__Clostridium_sp_CAG_417	Post	-0.419605	0.167395	156	25	0.0136053	0.830703
s__Bacteroides_sp_CAG_144	Post	0.112309	0.0453704	156	24	0.0147926	0.830703
s__Bifidobacterium_adolescentis	Post	-0.412268	0.170925	156	102	0.0174765	0.830703
s__Ruminococcus_torques	Post	0.317366	0.135855	156	128	0.0212499	0.830703
s__Ruminococcus_sp_CAG_177	Post	-0.403029	0.180487	156	49	0.0275178	0.830703
s__Firmicutes_bacterium_CAG_137	Post	-0.389912	0.189664	156	39	0.0421023	0.834878
s__Streptococcus_parasanguinis	Post	0.412144	0.214157	156	44	0.0567996	0.930209
s__Bacteroides_nordii	Post	-0.152899	0.0828693	156	21	0.0676431	0.947003
s__Bifidobacterium_longum	Post	-0.321124	0.180634	156	129	0.0781304	0.968345
s__Subdoligranulum_sp_APC924_74	Post	-0.300925	0.173063	156	137	0.0847857	0.968345
s__Firmicutes_bacterium_CAG_83	Post	0.345476	0.199169	156	117	0.0855408	0.968345
s__Porphyromonas_sp_31_2	Post	0.0376225	0.0219555	156	20	0.0893466	0.968345
s__Victivallis_vadensis	Post	0.154392	0.0906149	156	19	0.0911558	0.968345
s__Clostridium_sp_CAG_265	Post	-0.318953	0.196375	156	28	0.107102	0.968345
s__Ruminococcus_sp_37_24	Post	-0.219521	0.138693	156	16	0.116261	0.968345
s__Monoglobus_pectinilyticus	Post	0.200633	0.127934	156	38	0.119623	0.968345
s__Asaccharobacter_celatus	Post	0.354464	0.229272	156	112	0.124884	0.968345
s__Clostridium_sp_AM22_11AC	Post	0.228931	0.149628	156	141	0.128816	0.968345
s__Bifidobacterium_bifidum	Post	-0.143074	0.0948791	156	29	0.134366	0.968345
s__Veillonella_parvula	Post	0.259633	0.173022	156	34	0.136249	0.968345
s__Ruminococcus_callidus	Post	0.11695	0.0793354	156	23	0.143226	0.968345
s__Phascolarctobacterium_faecium	Post	0.243766	0.1691	156	70	0.152196	0.968345
s__Clostridium_sp_CAG_169	Post	-0.176807	0.125459	156	23	0.161494	0.968345
s__Eubacterium_siraeum	Post	-0.339597	0.242927	156	71	0.164869	0.968345
s__Clostridium_sp_CAG_433	Post	-0.207945	0.149649	156	16	0.167384	0.968345
s__Eggerthella_sp_CAG_298	Post	0.191799	0.138998	156	58	0.170357	0.968345
s__Eubacterium_ramulus	Post	0.243792	0.178432	156	118	0.174564	0.968345
s__Methanobrevibacter_smithii	Post	-0.131453	0.0972248	156	35	0.179056	0.968345
s__Ruminococcus_bicirculans	Post	0.350227	0.261837	156	87	0.183726	0.968345
s__Eubacterium_eligens	Post	0.462276	0.34575	156	137	0.183887	0.968345
s__Holdemania_filiformis	Post	0.23931	0.180227	156	37	0.186926	0.968345
s__Dorea_longicatena	Post	-0.130235	0.0993578	156	144	0.192592	0.968345
s__Ruminococcus_gnavus	Post	-0.314381	0.240078	156	37	0.193016	0.968345
s__Flavonifractor_plautii	Post	0.338018	0.263769	156	121	0.202646	0.968345
s__Firmicutes_bacterium_CAG_124	Post	-0.264042	0.207992	156	105	0.206873	0.968345
s__Eubacterium_sp_CAG_161	Post	-0.185164	0.151409	156	19	0.22388	0.968345
s__Bacteroides_coprocola	Post	-0.0484418	0.0415697	156	18	0.246349	0.968345
s__Firmicutes_bacterium_AM10_47	Post	0.173164	0.15241	156	23	0.258303	0.968345
s__Roseburia_sp_CAG_10041_57	Post	0.204724	0.182236	156	34	0.263644	0.968345
s__Clostridium_sp_CAG_226	Post	-0.225904	0.204272	156	25	0.271115	0.968345
s__Dorea_formicigenerans	Post	0.108397	0.104413	156	148	0.301412	0.968345
s__Blautia_sp_AF19_10LB	Post	0.280004	0.271245	156	103	0.304139	0.968345
s__Faecalibacterium_prausnitzii	Post	0.0833311	0.0812901	156	152	0.307493	0.968345
s__Coprobacter_fastidiosus	Post	0.166911	0.163023	156	81	0.308092	0.968345
s__Firmicutes_bacterium_CAG_129	Post	-0.156838	0.153249	156	121	0.308291	0.968345
s__Clostridium_sp_CAG_217	Post	0.139277	0.136268	156	36	0.308924	0.968345
s__Paraprevotella_clara	Post	-0.0376062	0.0367986	156	18	0.308992	0.968345
s__Agathobaculum_butyriciproducens	Post	-0.205481	0.205682	156	146	0.319915	0.968345
s__Alistipes_obesi	Post	-0.0758754	0.0782099	156	98	0.334043	0.968345
s__Roseburia_sp_CAG_197	Post	-0.150399	0.156271	156	25	0.337884	0.968345
s__Phascolarctobacterium_succinatutens	Post	0.0199661	0.0209316	156	16	0.342182	0.968345
s__Bacteroides_xylanisolvens	Post	0.152461	0.160062	156	92	0.342871	0.968345
s__Lactococcus_phage_jm3	Post	-0.148256	0.156991	156	19	0.346484	0.968345
s__Haemophilus_parainfluenzae	Post	0.21988	0.233789	156	52	0.348957	0.968345
s__Clostridiales_Family_XIII_bacterium	Post	0.125499	0.134891	156	34	0.354158	0.968345
s__Bacteroides_cellulosilyticus	Post	-0.111629	0.120476	156	67	0.356126	0.968345
s__Firmicutes_bacterium_CAG_41	Post	-0.171526	0.185593	156	142	0.357354	0.968345
s__Clostridium_disporicum	Post	-0.116818	0.12653	156	24	0.357841	0.968345
s__Eubacterium_sp_CAG_180	Post	-0.123576	0.134912	156	22	0.361624	0.968345
s__Bacteroides_ovatus	Post	-0.142982	0.160157	156	132	0.373882	0.968345
s__Streptococcus_salivarius	Post	0.193579	0.217122	156	112	0.37451	0.968345
s__Tyzzerella_sp	Post	0.171973	0.193153	156	96	0.375178	0.968345
s__Fusicatenibacter_saccharivorans	Post	-0.111652	0.125497	156	149	0.375523	0.968345
s__Clostridiales_bacterium_KLE1615	Post	-0.18473	0.2078	156	114	0.375901	0.968345
s__Dialister_sp_CAG_357	Post	0.0213287	0.0242758	156	19	0.381485	0.968345
s__Collinsella_aerofaciens	Post	-0.0899234	0.103505	156	144	0.386808	0.968345
s__Lactococcus_phage_P335_sensu_lato	Post	0.109395	0.12596	156	18	0.386945	0.968345
s__Firmicutes_bacterium_CAG_110	Post	-0.105799	0.123713	156	74	0.394248	0.968345
s__Lachnospira_pectinoschiza	Post	0.200274	0.237279	156	69	0.400426	0.968345
s__Blautia_obeum	Post	-0.128747	0.153939	156	144	0.404722	0.968345
s__Eubacterium_sp_CAG_251	Post	-0.0701128	0.0838786	156	16	0.40498	0.968345
s__Ruminococcus_lactaris	Post	0.115231	0.137915	156	64	0.405187	0.968345
s__Desulfovibrio_piger	Post	0.0679615	0.0818759	156	27	0.408256	0.968345
s__Bacteroides_massiliensis	Post	0.0622443	0.0754183	156	55	0.410928	0.968345
s__Coprococcus_comes	Post	0.0786863	0.0957192	156	137	0.412778	0.968345
s__Roseburia_sp_CAG_471	Post	0.0815316	0.0994834	156	22	0.414196	0.968345
s__Escherichia_coli	Post	-0.262067	0.324827	156	62	0.421513	0.968345
s__Gemmiger_formicilis	Post	-0.151988	0.192093	156	140	0.430468	0.968345
s__Proteobacteria_bacterium_CAG_139	Post	-0.0320374	0.0407578	156	18	0.43349	0.968345
s__Parabacteroides_merdae	Post	-0.138284	0.176336	156	110	0.43456	0.968345
s__Bacteroides_galacturonicus	Post	0.116328	0.150453	156	26	0.441014	0.968345
s__Bacteroides_fragilis	Post	0.0963123	0.124807	156	55	0.441909	0.968345
s__Oscillibacter_sp_57_20	Post	0.121224	0.157901	156	135	0.44425	0.968345
s__Firmicutes_bacterium_CAG_114	Post	0.0710279	0.0925627	156	97	0.444474	0.968345
s__Lactococcus_phage_bIL309	Post	0.0843679	0.112351	156	17	0.453855	0.968345
s__Eggerthella_lenta	Post	0.0951383	0.126748	156	46	0.454452	0.968345
s__Alistipes_sp_CAG_268	Post	-0.0367976	0.0495213	156	16	0.458984	0.968345
s__Firmicutes_bacterium_CAG_170	Post	0.0695015	0.094598	156	24	0.464039	0.968345
s__Roseburia_sp_CAG_309	Post	0.0663597	0.0906918	156	19	0.465857	0.968345
s__Clostridium_sp_AF36_4	Post	-0.160785	0.219982	156	80	0.466353	0.968345
s__Bacteroides_salyersiae	Post	0.0637135	0.0871742	156	52	0.466367	0.968345
s__Blautia_wexlerae	Post	-0.150733	0.211564	156	83	0.477642	0.968345
s__Clostridium_sp_CAG_288	Post	0.0716117	0.102344	156	27	0.485542	0.968345
s__Clostridium_sp_CAG_167	Post	0.0980218	0.141149	156	62	0.488822	0.968345
s__Firmicutes_bacterium_CAG_240	Post	0.0954801	0.13978	156	38	0.495955	0.968345
s__Bacteroides_vulgatus	Post	0.0675954	0.103614	156	123	0.515483	0.968345
s__Clostridium_sp_CAG_302	Post	-0.168096	0.260677	156	32	0.520344	0.968345
s__Eubacterium_hallii	Post	0.0753312	0.11722	156	146	0.521754	0.968345
s__Bacteroides_finegoldii	Post	0.0573966	0.0902244	156	55	0.525962	0.968345
s__Acidaminococcus_intestini	Post	-0.0492448	0.0778805	156	21	0.528458	0.968345
s__Streptococcus_thermophilus	Post	-0.185986	0.295838	156	64	0.530829	0.968345
s__Clostridium_spiroforme	Post	0.0904656	0.144281	156	29	0.531913	0.968345
s__Gordonibacter_pamelaeae	Post	-0.103142	0.164653	156	31	0.532317	0.968345
s__Anaeromassilibacillus_sp_An250	Post	-0.151883	0.243928	156	43	0.53476	0.968345
s__Firmicutes_bacterium_CAG_313	Post	0.0378592	0.0610629	156	16	0.536502	0.968345
s__Clostridium_sp_CAG_269	Post	0.170626	0.276356	156	54	0.538201	0.968345
s__Bacteroides_thetaiotaomicron	Post	0.0694598	0.113027	156	130	0.540094	0.968345
s__Eubacterium_sp_CAG_274	Post	-0.0768092	0.126257	156	37	0.544176	0.968345
s__Bacteroides_intestinalis	Post	-0.0914447	0.152053	156	33	0.548776	0.968345
s__Senegalimassilia_anaerobia	Post	0.0699799	0.116604	156	41	0.549607	0.968345
s__Clostridium_sp_CAG_253	Post	0.0404291	0.0677024	156	24	0.551595	0.968345
s__Ruminococcaceae_bacterium_KLE1738	Post	0.042709	0.0726294	156	97	0.557678	0.968345
s__Barnesiella_intestinihominis	Post	-0.0422799	0.0721091	156	96	0.558822	0.968345
s__Firmicutes_bacterium_AF16_15	Post	-0.103349	0.178318	156	134	0.563349	0.968345
s__Coprococcus_catus	Post	-0.0818319	0.145271	156	130	0.574341	0.968345
s__Ruminococcus_sp_CAG_254	Post	-0.118882	0.21574	156	39	0.582689	0.968345
s__Intestinimonas_butyriciproducens	Post	-0.100976	0.184243	156	43	0.58473	0.968345
s__Faecalibacterium_sp_CAG_74_58_120	Post	-0.103991	0.192858	156	102	0.590803	0.968345
s__Eubacterium_sp_CAG_252	Post	0.0850074	0.158331	156	25	0.592394	0.968345
s__Roseburia_sp_CAG_100	Post	0.0880323	0.164396	156	53	0.593363	0.968345
s__Roseburia_inulinivorans	Post	0.152136	0.285608	156	131	0.595303	0.968345
s__Clostridium_sp_CAG_793	Post	0.0636394	0.120247	156	33	0.597678	0.968345
s__Parabacteroides_distasonis	Post	0.0418927	0.0797014	156	138	0.600185	0.968345
s__Eggerthella_sp_CAG_209	Post	0.0441682	0.0845222	156	43	0.6023	0.968345
s__Clostridium_sp_CAG_221	Post	-0.144626	0.276936	156	38	0.602522	0.968345
s__Roseburia_sp_CAG_380	Post	-0.0719507	0.138548	156	38	0.604554	0.968345
s__Firmicutes_bacterium_CAG_103	Post	0.117008	0.227664	156	127	0.608293	0.968345
s__Sutterella_wadsworthensis	Post	-0.054021	0.107357	156	80	0.615808	0.968345
s__Eubacterium_sp_CAG_38	Post	0.108584	0.235642	156	104	0.645826	0.982778
s__Firmicutes_bacterium_CAG_176	Post	0.0583329	0.12795	156	70	0.649334	0.984459
s__Firmicutes_bacterium_CAG_56	Post	0.0653987	0.148517	156	119	0.660528	0.986461
s__Alistipes_shahii	Post	-0.0810215	0.189718	156	112	0.670147	0.986461
s__Haemophilus_sp_HMSC71H05	Post	0.0637707	0.153191	156	23	0.67779	0.986461
s__Faecalibacterium_sp_CAG_74	Post	-0.0944616	0.233666	156	110	0.686786	0.986461
s__Roseburia_hominis	Post	0.106239	0.262861	156	128	0.686856	0.986461
s__Clostridium_sp_CAG_12237_41	Post	-0.0825504	0.205885	156	48	0.689214	0.986461
s__Anaerostipes_hadrus	Post	-0.0402558	0.101023	156	152	0.691025	0.986461
s__Alistipes_putredinis	Post	0.0343582	0.0865494	156	122	0.692133	0.986461
s__Bifidobacterium_animalis	Post	-0.0998048	0.251682	156	31	0.692442	0.986461
s__Firmicutes_bacterium_CAG_194	Post	-0.0533732	0.137688	156	20	0.699012	0.986461
s__Clostridium_sp_CAG_356	Post	0.0620443	0.166257	156	27	0.709709	0.986461
s__Ruminococcus_bromii	Post	-0.038368	0.102928	156	80	0.710022	0.986461
s__Clostridium_sp_CAG_245	Post	-0.0736991	0.198637	156	54	0.711313	0.986461
s__Bacteroides_eggerthii	Post	0.0244408	0.066352	156	44	0.713301	0.986461
s__Roseburia_sp_CAG_303	Post	0.0382581	0.107558	156	34	0.722729	0.986461
s__Odoribacter_splanchnicus	Post	0.0296256	0.0833374	156	131	0.722885	0.986461
s__Anaerotruncus_colihominis	Post	0.0649639	0.18338	156	20	0.723803	0.986461
s__Clostridium_sp_CAG_75	Post	-0.0690114	0.201766	156	89	0.73296	0.986461
s__Roseburia_faecis	Post	-0.0846016	0.247918	156	105	0.733551	0.986461
s__Subdoligranulum_sp	Post	-0.0526611	0.163532	156	140	0.748028	0.986461
s__Clostridium_innocuum	Post	-0.0622079	0.197842	156	16	0.753768	0.986461
s__Ruthenibacterium_lactatiformans	Post	-0.0898929	0.291929	156	119	0.758704	0.986461
s__Bacteroides_uniformis	Post	0.0291266	0.0947914	156	148	0.759202	0.986461
s__Firmicutes_bacterium_CAG_321	Post	-0.0461097	0.156537	156	28	0.768868	0.986461
s__Akkermansia_muciniphila	Post	0.06544	0.224607	156	77	0.771316	0.986461
s__Oscillibacter_sp_CAG_241	Post	0.0516453	0.190313	156	113	0.786601	0.986461
s__Parabacteroides_goldsteinii	Post	-0.0168742	0.0630702	156	22	0.789536	0.986461
s__Prevotella_copri	Post	0.024253	0.0913658	156	22	0.791147	0.986461
s__Butyricimonas_virosa	Post	0.0364336	0.138345	156	53	0.792758	0.986461
s__Bacteroides_dorei	Post	-0.0357662	0.138584	156	105	0.796813	0.986461
s__Blautia_sp_CAG_52	Post	0.0365443	0.146356	156	111	0.803277	0.986461
s__Bacteroides_caccae	Post	0.0403893	0.164863	156	98	0.806911	0.986461
s__Clostridium_sp_44_14	Post	0.0271411	0.111025	156	16	0.807318	0.986461
s__Holdemanella_biformis	Post	0.0376405	0.156291	156	27	0.810119	0.986461
s__Clostridium_leptum	Post	-0.0828041	0.370705	156	52	0.823658	0.986461
s__Turicibacter_sanguinis	Post	-0.0420042	0.192869	156	21	0.827986	0.986461
s__Firmicutes_bacterium_CAG_65_45_313	Post	-0.0432517	0.20027	156	101	0.829403	0.986461
s__Bacteroides_stercoris	Post	0.0339923	0.161175	156	79	0.833343	0.986461
s__Alistipes_inops	Post	-0.0243897	0.11612	156	45	0.834015	0.986461
s__Bilophila_wadsworthia	Post	-0.0310832	0.150059	156	121	0.836273	0.986461
s__Eubacterium_sp_CAG_192	Post	0.0194726	0.0981848	156	21	0.843146	0.986461
s__Firmicutes_bacterium_CAG_102	Post	0.0310629	0.157469	156	42	0.843975	0.986461
s__Coprobacter_secundus	Post	0.0220404	0.119277	156	21	0.853736	0.986461
s__Roseburia_intestinalis	Post	-0.0810096	0.441123	156	90	0.854621	0.986461
s__Butyricimonas_sp	Post	0.0159276	0.0880261	156	24	0.856737	0.986461
s__Ruminococcus_sp_AF31_8BH	Post	0.0335526	0.188478	156	74	0.859028	0.986461
s__Clostridium_sp_CAG_230	Post	-0.016734	0.0943055	156	33	0.859477	0.986461
s__Mesosutterella_multiformis	Post	-0.00971772	0.0641002	156	18	0.879773	0.986461
s__Clostridium_sp_CAG_138	Post	0.0442691	0.294962	156	50	0.880966	0.986461
s__Blautia_sp	Post	0.0328007	0.231815	156	114	0.887731	0.986461
s__Roseburia_sp_CAG_182	Post	0.0243802	0.18666	156	41	0.896313	0.986461
s__Bacteroides_clarus	Post	0.017758	0.136745	156	34	0.896907	0.986461
s__Firmicutes_bacterium_CAG_94	Post	0.0166043	0.136127	156	27	0.903134	0.986461
s__Eubacterium_sp_36_13	Post	-0.029646	0.248353	156	116	0.905194	0.986461
s__Dialister_invisus	Post	-0.0125435	0.105152	156	47	0.905257	0.986461
s__Alistipes_indistinctus	Post	-0.017364	0.171106	156	85	0.919349	0.986461
s__Bifidobacterium_pseudocatenulatum	Post	-0.0238676	0.243628	156	55	0.922131	0.986461
s__Butyricimonas_synergistica	Post	0.0129459	0.132628	156	54	0.922415	0.986461
s__Bacteroides_plebeius	Post	0.0034885	0.0358452	156	16	0.922643	0.986461
s__Acetobacter_sp_CAG_267	Post	0.00831153	0.0954373	156	20	0.930755	0.986461
s__Intestinibacter_bartlettii	Post	0.0169021	0.204293	156	27	0.934208	0.986461
s__Eubacterium_ventriosum	Post	0.0181708	0.237017	156	106	0.939026	0.986461
s__Lawsonibacter_asaccharolyticus	Post	-0.0136362	0.192784	156	112	0.943735	0.986461
s__Clostridium_citroniae	Post	0.0139436	0.202701	156	23	0.94528	0.986461
s__Eisenbergiella_massiliensis	Post	0.00473833	0.0773902	156	19	0.951287	0.986461
s__Firmicutes_bacterium_CAG_24053_14	Post	0.0110155	0.181142	156	86	0.951617	0.986461
s__Clostridium_bolteae	Post	-0.00911229	0.172519	156	20	0.957969	0.986461
s__Sutterella_sp_CAG_351	Post	-0.00328394	0.0653637	156	21	0.96002	0.986643
s__Azospirillum_sp_CAG_260	Post	0.00587434	0.152827	156	26	0.969407	0.991421
s__Clostridium_sp_CAG_122	Post	-0.00630549	0.165114	156	57	0.969605	0.991421
s__Clostridium_sp_CAG_58	Post	0.00668279	0.183399	156	60	0.970997	0.991421
s__Lactobacillus_delbrueckii	Post	0.00441199	0.138283	156	18	0.974603	0.991421
s__Eubacterium_rectale	Post	0.0073676	0.258028	156	130	0.977271	0.991434
s__Eubacterium_sp_CAG_115	Post	0.00466633	0.259928	156	75	0.985709	0.996431
s__Firmicutes_bacterium_CAG_95	Post	0.00243597	0.171292	156	39	0.988679	0.996431
s__Alistipes_finegoldii	Post	-0.00134669	0.152428	156	122	0.992966	0.997717
s__Clostridium_sp_CAG_417	Active	-0.484418	0.170299	156	25	0.00527341	0.830703
s__Ruminococcus_sp_37_24	Active	-0.348827	0.141229	156	16	0.0149999	0.830703
s__Ruminococcus_lactaris	Active	-0.335022	0.140504	156	64	0.0187678	0.830703
s__Veillonella_atypica	Active	0.208222	0.0930615	156	18	0.0272014	0.830703
s__Subdoligranulum_sp_APC924_74	Active	-0.393312	0.176252	156	137	0.0276089	0.830703
s__Bifidobacterium_adolescentis	Active	-0.376906	0.174166	156	102	0.0325625	0.830703
s__Coprococcus_catus	Active	-0.316794	0.14798	156	130	0.034434	0.830703
s__Fusicatenibacter_saccharivorans	Active	-0.271193	0.127716	156	149	0.035883	0.830703
s__Veillonella_dispar	Active	0.315519	0.149715	156	25	0.0372677	0.830703
s__Collinsella_aerofaciens	Active	-0.219623	0.105465	156	144	0.0395573	0.830703
s__Firmicutes_bacterium_CAG_137	Active	-0.38405	0.192989	156	39	0.0489864	0.909957
s__Gemmiger_formicilis	Active	-0.38286	0.195574	156	140	0.0527252	0.909957
s__Monoglobus_pectinilyticus	Active	0.254533	0.130295	156	38	0.0532289	0.909957
s__Firmicutes_bacterium_CAG_313	Active	0.118482	0.0622164	156	16	0.0594013	0.930209
s__Dorea_longicatena	Active	-0.192132	0.101226	156	144	0.0602364	0.930209
s__Blautia_obeum	Active	-0.292097	0.156746	156	144	0.0649735	0.930303
s__Subdoligranulum_sp	Active	-0.293909	0.166535	156	140	0.0802763	0.968345
s__Clostridiales_bacterium_KLE1615	Active	-0.363053	0.211523	156	114	0.0888178	0.968345
s__Intestinibacter_bartlettii	Active	0.344146	0.207675	156	27	0.100227	0.968345
s__Ruminococcus_sp_CAG_177	Active	-0.294297	0.183828	156	49	0.112175	0.968345
s__Dorea_formicigenerans	Active	-0.167404	0.106263	156	148	0.117946	0.968345
s__Bifidobacterium_animalis	Active	0.396655	0.255731	156	31	0.12364	0.968345
s__Clostridium_sp_AF36_4	Active	-0.346231	0.223894	156	80	0.124791	0.968345
s__Clostridium_sp_CAG_75	Active	-0.314079	0.205486	156	89	0.129188	0.968345
s__Methanobrevibacter_smithii	Active	-0.150944	0.0990364	156	35	0.130261	0.968345
s__Coprococcus_eutactus	Active	-0.34437	0.228707	156	73	0.134921	0.968345
s__Bacteroides_massiliensis	Active	0.115264	0.0768597	156	55	0.136489	0.968345
s__Alistipes_shahii	Active	-0.284116	0.19326	156	112	0.144303	0.968345
s__Coprobacter_fastidiosus	Active	0.238468	0.166076	156	81	0.15379	0.968345
s__Clostridium_bolteae	Active	0.251297	0.175444	156	20	0.154769	0.968345
s__Bacteroides_vulgatus	Active	0.149542	0.105557	156	123	0.159318	0.968345
s__Parabacteroides_goldsteinii	Active	-0.090311	0.0642652	156	22	0.162677	0.968345
s__Eubacterium_sp_CAG_274	Active	-0.180323	0.128602	156	37	0.163606	0.968345
s__Clostridium_sp_CAG_302	Active	-0.37141	0.26526	156	32	0.164201	0.968345
s__Haemophilus_parainfluenzae	Active	0.328993	0.237713	156	52	0.169057	0.968345
s__Clostridium_sp_CAG_169	Active	-0.176733	0.1278	156	23	0.169418	0.968345
s__Firmicutes_bacterium_CAG_95	Active	-0.235982	0.174378	156	39	0.178653	0.968345
s__Prevotella_copri	Active	0.125947	0.0930736	156	22	0.178689	0.968345
s__Tyzzerella_sp	Active	-0.265762	0.19668	156	96	0.179314	0.968345
s__Akkermansia_muciniphila	Active	-0.306726	0.228801	156	77	0.182741	0.968345
s__Clostridium_sp_CAG_167	Active	0.190913	0.143787	156	62	0.186931	0.968345
s__Bacteroides_clarus	Active	-0.183807	0.139288	156	34	0.189631	0.968345
s__Firmicutes_bacterium_CAG_194	Active	-0.184492	0.140209	156	20	0.190879	0.968345
s__Gordonibacter_pamelaeae	Active	-0.219337	0.167524	156	31	0.193106	0.968345
s__Roseburia_sp_CAG_380	Active	0.183725	0.141151	156	38	0.19569	0.968345
s__Clostridium_sp_CAG_230	Active	0.123736	0.0960752	156	33	0.200404	0.968345
s__Haemophilus_sp_HMSC71H05	Active	0.198475	0.155142	156	23	0.202737	0.968345
s__Sutterella_sp_CAG_351	Active	0.0845996	0.0665943	156	21	0.206575	0.968345
s__Clostridium_sp_CAG_265	Active	-0.250688	0.199377	156	28	0.211175	0.968345
s__Streptococcus_parasanguinis	Active	0.273204	0.217852	156	44	0.212377	0.968345
s__Dialister_sp_CAG_357	Active	0.0310143	0.0247415	156	19	0.2126	0.968345
s__Veillonella_parvula	Active	0.213991	0.176191	156	34	0.227061	0.968345
s__Bacteroides_caccae	Active	0.202989	0.167959	156	98	0.22935	0.968345
s__Lactococcus_phage_jm3	Active	-0.189867	0.158991	156	19	0.23426	0.968345
s__Anaeromassilibacillus_sp_An250	Active	0.295135	0.247784	156	43	0.236075	0.968345
s__Eubacterium_sp_CAG_161	Active	-0.183018	0.153805	156	19	0.236523	0.968345
s__Clostridium_sp_CAG_226	Active	-0.241826	0.207909	156	25	0.247207	0.968345
s__Eubacterium_sp_CAG_192	Active	-0.112856	0.0999473	156	21	0.261207	0.968345
s__Clostridium_sp_CAG_433	Active	-0.166235	0.152208	156	16	0.27706	0.968345
s__Asaccharobacter_celatus	Active	0.253722	0.233392	156	112	0.279288	0.968345
s__Intestinimonas_butyriciproducens	Active	-0.199693	0.187634	156	43	0.289467	0.968345
s__Clostridium_sp_CAG_288	Active	0.110775	0.104264	156	27	0.290293	0.968345
s__Bacteroides_eggerthii	Active	0.0711125	0.0676207	156	44	0.295208	0.968345
s__Ruminococcus_sp_AF31_8BH	Active	0.199464	0.191799	156	74	0.300571	0.968345
s__Bacteroides_plebeius	Active	0.0369972	0.0365283	156	16	0.3133	0.968345
s__Roseburia_hominis	Active	0.269859	0.267509	156	128	0.315222	0.968345
s__Bacteroides_stercoris	Active	0.164409	0.164179	156	79	0.318768	0.968345
s__Ruthenibacterium_lactatiformans	Active	-0.288724	0.296744	156	119	0.332625	0.968345
s__Ruminococcus_callidus	Active	0.0781877	0.0808204	156	23	0.335392	0.968345
s__Azospirillum_sp_CAG_260	Active	-0.142762	0.155631	156	26	0.360942	0.968345
s__Eubacterium_sp_CAG_251	Active	-0.0783187	0.0854139	156	16	0.361121	0.968345
s__Clostridium_sp_CAG_217	Active	-0.12568	0.138736	156	36	0.366912	0.968345
s__Firmicutes_bacterium_CAG_124	Active	-0.191811	0.211853	156	105	0.367175	0.968345
s__Bacteroides_galacturonicus	Active	0.134127	0.152818	156	26	0.381944	0.968345
s__Turicibacter_sanguinis	Active	0.170358	0.196163	156	21	0.386968	0.968345
s__Eubacterium_sp_CAG_180	Active	0.118806	0.137372	156	22	0.388944	0.968345
s__Bacteroides_fragilis	Active	0.109307	0.127178	156	55	0.391894	0.968345
s__Clostridium_spiroforme	Active	0.125966	0.146866	156	29	0.392865	0.968345
s__Eubacterium_hallii	Active	-0.102303	0.119394	156	146	0.393333	0.968345
s__Agathobaculum_butyriciproducens	Active	-0.177444	0.209192	156	146	0.398086	0.968345
s__Firmicutes_bacterium_AF16_15	Active	-0.153547	0.181473	156	134	0.399261	0.968345
s__Eisenbergiella_massiliensis	Active	-0.066554	0.0788624	156	19	0.400492	0.968345
s__Bacteroides_dorei	Active	-0.115496	0.141208	156	105	0.415126	0.968345
s__Coprococcus_comes	Active	-0.0794846	0.0975137	156	137	0.41672	0.968345
s__Roseburia_sp_CAG_303	Active	0.0883368	0.109578	156	34	0.421841	0.968345
s__Firmicutes_bacterium_CAG_176	Active	-0.105077	0.130393	156	70	0.422019	0.968345
s__Firmicutes_bacterium_CAG_41	Active	-0.1494	0.188771	156	142	0.430343	0.968345
s__Clostridium_sp_AM22_11AC	Active	-0.119013	0.152383	156	141	0.436428	0.968345
s__Barnesiella_intestinihominis	Active	-0.0568985	0.0734832	156	96	0.440365	0.968345
s__Alistipes_obesi	Active	-0.0616231	0.0796997	156	98	0.441022	0.968345
s__Clostridium_sp_CAG_245	Active	-0.156312	0.202205	156	54	0.441106	0.968345
s__Eubacterium_ventriosum	Active	-0.184573	0.241279	156	106	0.445874	0.968345
s__Bacteroides_sp_CAG_144	Active	0.0350246	0.0462354	156	24	0.450309	0.968345
s__Firmicutes_bacterium_AM10_47	Active	-0.117167	0.155114	156	23	0.451604	0.968345
s__Clostridium_sp_CAG_793	Active	-0.090782	0.122483	156	33	0.460117	0.968345
s__Blautia_sp_CAG_52	Active	0.110332	0.149095	156	111	0.460824	0.968345
s__Eubacterium_sp_CAG_38	Active	0.174672	0.239913	156	104	0.468074	0.968345
s__Clostridium_citroniae	Active	0.14651	0.20578	156	23	0.477941	0.968345
s__Ruminococcus_gnavus	Active	-0.173082	0.244403	156	37	0.480282	0.968345
s__Flavonifractor_plautii	Active	-0.1887	0.268463	156	121	0.483562	0.968345
s__Clostridium_sp_CAG_58	Active	-0.1311	0.186801	156	60	0.484232	0.968345
s__Ruminococcus_torques	Active	-0.0968994	0.138377	156	128	0.485204	0.968345
s__Roseburia_inulinivorans	Active	-0.203432	0.290684	156	131	0.485454	0.968345
s__Desulfovibrio_piger	Active	0.057754	0.0834244	156	27	0.490172	0.968345
s__Roseburia_sp_CAG_100	Active	-0.11357	0.167415	156	53	0.498915	0.968345
s__Roseburia_faecis	Active	0.1703	0.252418	156	105	0.501255	0.968345
s__Alistipes_sp_CAG_268	Active	0.0340255	0.0504626	156	16	0.501514	0.968345
s__Firmicutes_bacterium_CAG_83	Active	-0.133954	0.202837	156	117	0.510335	0.968345
s__Bacteroides_coprocola	Active	0.0277191	0.0423617	156	18	0.514221	0.968345
s__Coprobacter_secundus	Active	0.0792578	0.12138	156	21	0.515116	0.968345
s__Blautia_wexlerae	Active	-0.139854	0.21529	156	83	0.517255	0.968345
s__Eubacterium_sp_CAG_115	Active	-0.171192	0.264681	156	75	0.519077	0.968345
s__Eubacterium_rectale	Active	0.167794	0.26275	156	130	0.524363	0.968345
s__Bacteroides_thetaiotaomicron	Active	0.0732903	0.115165	156	130	0.525804	0.968345
s__Firmicutes_bacterium_CAG_94	Active	0.0868277	0.138604	156	27	0.532281	0.968345
s__Bifidobacterium_bifidum	Active	-0.060176	0.0966577	156	29	0.534825	0.968345
s__Bacteroides_ovatus	Active	-0.101163	0.163177	156	132	0.536531	0.968345
s__Acetobacter_sp_CAG_267	Active	0.0597586	0.0972357	156	20	0.540069	0.968345
s__Clostridium_sp_44_14	Active	-0.0685031	0.113098	156	16	0.545925	0.968345
s__Eubacterium_ramulus	Active	-0.108619	0.181749	156	118	0.55128	0.968345
s__Parabacteroides_distasonis	Active	-0.0483487	0.0811802	156	138	0.552653	0.968345
s__Roseburia_sp_CAG_197	Active	0.094007	0.158948	156	25	0.555398	0.968345
s__Eubacterium_siraeum	Active	-0.145151	0.247379	156	71	0.558532	0.968345
s__Clostridium_sp_CAG_12237_41	Active	-0.119655	0.209579	156	48	0.56918	0.968345
s__Lachnospira_pectinoschiza	Active	-0.137209	0.241651	156	69	0.571295	0.968345
s__Ruminococcus_bromii	Active	0.0590879	0.10485	156	80	0.574178	0.968345
s__Firmicutes_bacterium_CAG_240	Active	-0.0791114	0.14238	156	38	0.579555	0.968345
s__Anaerotruncus_colihominis	Active	-0.103607	0.186495	156	20	0.579604	0.968345
s__Blautia_sp	Active	0.131111	0.236067	156	114	0.579718	0.968345
s__Eubacterium_sp_36_13	Active	0.139853	0.252868	156	116	0.581311	0.968345
s__Alistipes_putredinis	Active	0.0478096	0.0882065	156	122	0.588872	0.968345
s__Phascolarctobacterium_succinatutens	Active	-0.0115426	0.0213281	156	16	0.589439	0.968345
s__Holdemanella_biformis	Active	-0.0813782	0.159223	156	27	0.610279	0.968345
s__Sutterella_wadsworthensis	Active	0.0555062	0.109364	156	80	0.612765	0.968345
s__Senegalimassilia_anaerobia	Active	-0.0598788	0.118779	156	41	0.615156	0.968345
s__Bacteroides_cellulosilyticus	Active	0.0615393	0.122767	156	67	0.617157	0.968345
s__Bacteroides_xylanisolvens	Active	0.0807624	0.163057	156	92	0.621348	0.968345
s__Oscillibacter_sp_57_20	Active	0.0793759	0.16077	156	135	0.622453	0.968345
s__Streptococcus_thermophilus	Active	-0.147745	0.300423	156	64	0.623812	0.968345
s__Bacteroides_finegoldii	Active	0.0451889	0.0919459	156	55	0.624045	0.968345
s__Mesosutterella_multiformis	Active	0.031693	0.0653146	156	18	0.628454	0.969639
s__Firmicutes_bacterium_CAG_129	Active	-0.0756788	0.156081	156	121	0.628704	0.969639
s__Eggerthella_sp_CAG_209	Active	0.0416596	0.0861175	156	43	0.629496	0.969639
s__Paraprevotella_clara	Active	0.0178671	0.0375028	156	18	0.634696	0.973603
s__Faecalibacterium_sp_CAG_74_58_120	Active	-0.0930289	0.196435	156	102	0.636705	0.973603
s__Clostridium_sp_CAG_269	Active	-0.13132	0.280792	156	54	0.640905	0.977651
s__Firmicutes_bacterium_CAG_24053_14	Active	0.0828279	0.18449	156	86	0.654319	0.986461
s__Firmicutes_bacterium_CAG_321	Active	-0.067286	0.159266	156	28	0.673474	0.986461
s__Lactococcus_phage_P335_sensu_lato	Active	0.0536085	0.127582	156	18	0.675127	0.986461
s__Odoribacter_splanchnicus	Active	0.0352294	0.084869	156	131	0.678851	0.986461
s__Eggerthella_lenta	Active	-0.053509	0.129109	156	46	0.679334	0.986461
s__Bacteroides_salyersiae	Active	0.0333294	0.0888283	156	52	0.708206	0.986461
s__Firmicutes_bacterium_CAG_110	Active	-0.0469415	0.126046	156	74	0.710279	0.986461
s__Lawsonibacter_asaccharolyticus	Active	-0.0726309	0.196311	156	112	0.712089	0.986461
s__Bifidobacterium_pseudocatenulatum	Active	-0.0911499	0.248084	156	55	0.713993	0.986461
s__Clostridium_sp_CAG_253	Active	0.0252594	0.0689831	156	24	0.714923	0.986461
s__Butyricimonas_synergistica	Active	-0.0484732	0.135119	156	54	0.720455	0.986461
s__Faecalibacterium_sp_CAG_74	Active	-0.0831942	0.238028	156	110	0.727352	0.986461
s__Clostridium_sp_CAG_138	Active	-0.104693	0.300168	156	50	0.727897	0.986461
s__Clostridium_innocuum	Active	0.0688392	0.201051	156	16	0.732678	0.986461
s__Alistipes_finegoldii	Active	-0.0524916	0.155301	156	122	0.735991	0.986461
s__Bilophila_wadsworthia	Active	0.0491119	0.15285	156	121	0.74857	0.986461
s__Butyricimonas_sp	Active	-0.0277681	0.0896816	156	24	0.757412	0.986461
s__Bifidobacterium_longum	Active	-0.0559442	0.183902	156	129	0.761528	0.986461
s__Firmicutes_bacterium_CAG_170	Active	0.0292499	0.0963439	156	24	0.761989	0.986461
s__Lactococcus_phage_bIL309	Active	-0.0340789	0.113782	156	17	0.76496	0.986461
s__Phascolarctobacterium_faecium	Active	-0.0510447	0.172287	156	70	0.767563	0.986461
s__Bacteroides_intestinalis	Active	0.0458523	0.154894	156	33	0.767754	0.986461
s__Acidaminococcus_intestini	Active	-0.0228493	0.0793245	156	21	0.773835	0.986461
s__Lactobacillus_delbrueckii	Active	0.0403062	0.140314	156	18	0.77443	0.986461
s__Streptococcus_salivarius	Active	0.0618825	0.22085	156	112	0.77983	0.986461
s__Firmicutes_bacterium_CAG_103	Active	0.0616246	0.231791	156	127	0.790829	0.986461
s__Clostridium_leptum	Active	-0.0971277	0.376331	156	52	0.796808	0.986461
s__Roseburia_sp_CAG_471	Active	-0.0252124	0.101347	156	22	0.803987	0.986461
s__Alistipes_indistinctus	Active	-0.0412378	0.174271	156	85	0.813371	0.986461
s__Parabacteroides_merdae	Active	0.0402419	0.179682	156	110	0.823192	0.986461
s__Ruminococcus_sp_CAG_254	Active	0.048793	0.219511	156	39	0.824494	0.986461
s__Ruminococcus_bicirculans	Active	-0.0580994	0.266543	156	87	0.827841	0.986461
s__Parasutterella_excrementihominis	Active	0.0407521	0.188693	156	115	0.829398	0.986461
s__Butyricimonas_virosa	Active	-0.028673	0.140947	156	53	0.839163	0.986461
s__Faecalibacterium_prausnitzii	Active	0.0162575	0.0827018	156	152	0.844506	0.986461
s__Victivallis_vadensis	Active	-0.0176424	0.0922677	156	19	0.848703	0.986461
s__Proteobacteria_bacterium_CAG_139	Active	0.00785924	0.0415351	156	18	0.850261	0.986461
s__Eggerthella_sp_CAG_298	Active	0.0251855	0.141581	156	58	0.85913	0.986461
s__Clostridium_sp_CAG_356	Active	-0.0256046	0.169183	156	27	0.879973	0.986461
s__Clostridium_disporicum	Active	-0.0184789	0.128734	156	24	0.886114	0.986461
s__Alistipes_inops	Active	0.016305	0.118331	156	45	0.89065	0.986461
s__Anaerostipes_hadrus	Active	0.0133634	0.10286	156	152	0.896861	0.986461
s__Roseburia_intestinalis	Active	-0.0577388	0.448768	156	90	0.897853	0.986461
s__Firmicutes_bacterium_CAG_56	Active	0.0192505	0.151299	156	119	0.89898	0.986461
s__Blautia_sp_AF19_10LB	Active	-0.0336329	0.276156	156	103	0.903281	0.986461
s__Bacteroides_nordii	Active	0.00976713	0.0844037	156	21	0.90808	0.986461
s__Clostridium_sp_CAG_221	Active	0.0309481	0.280972	156	38	0.912485	0.986461
s__Firmicutes_bacterium_CAG_114	Active	0.0103303	0.0943005	156	97	0.912963	0.986461
s__Clostridiales_Family_XIII_bacterium	Active	0.0122555	0.137309	156	34	0.929036	0.986461
s__Clostridium_sp_CAG_122	Active	-0.0148282	0.168145	156	57	0.929884	0.986461
s__Eubacterium_eligens	Active	-0.0280665	0.351477	156	137	0.936494	0.986461
s__Ruminococcaceae_bacterium_KLE1738	Active	0.00506906	0.0739889	156	97	0.9455	0.986461
s__Oscillibacter_sp_CAG_241	Active	0.0131026	0.193876	156	113	0.946237	0.986461
s__Holdemania_filiformis	Active	0.0116009	0.183369	156	37	0.949667	0.986461
s__Roseburia_sp_CAG_10041_57	Active	0.011639	0.185449	156	34	0.950067	0.986461
s__Porphyromonas_sp_31_2	Active	0.00137574	0.0223733	156	20	0.951077	0.986461
s__Firmicutes_bacterium_CAG_102	Active	0.00968828	0.160223	156	42	0.951889	0.986461
s__Roseburia_sp_CAG_182	Active	-0.0110562	0.189918	156	41	0.953679	0.986461
s__Escherichia_coli	Active	0.0191961	0.329855	156	62	0.953696	0.986461
s__Firmicutes_bacterium_CAG_65_45_313	Active	-0.00662807	0.203943	156	101	0.974131	0.991421
s__Bacteroides_uniformis	Active	0.0021005	0.0965621	156	148	0.982683	0.995322
s__Eubacterium_sp_CAG_252	Active	0.0021641	0.161245	156	25	0.989315	0.996431
s__Dialister_invisus	Active	0.000539943	0.107093	156	47	0.995986	0.99888
s__Roseburia_sp_CAG_309	Active	-0.000129834	0.0922769	156	19	0.99888	0.99888

## Sheet: Post-Active - Genera
feature	metadata	coefficient	std error	N	N.not.0	p value	FDR q value	KEY	Increased after active drink	Decreased after active drink
g__Dialister	Post_Active	-0.305013	0.136013	156	78	0.0268811	0.845854
g__Oscillibacter	Post_Active	-0.580221	0.264965	156	139	0.0305894	0.845854
g__Parasutterella	Post_Active	0.481559	0.227849	156	115	0.0367558	0.845854
g__Anaeromassilibacillus	Post_Active	-0.545243	0.300024	156	43	0.0718043	0.904577
g__Tyzzerella	Post_Active	-0.432592	0.242654	156	100	0.0773187	0.904577
g__Bifidobacterium	Post_Active	0.273176	0.160139	156	143	0.09078	0.904577
g__Asaccharobacter	Post_Active	-0.425158	0.281997	156	112	0.134424	0.904577
g__Monoglobus	Post_Active	-0.226841	0.157355	156	38	0.152189	0.904577
g__Butyricimonas	Post_Active	-0.272106	0.190233	156	76	0.155368	0.904577
g__Odoribacter	Post_Active	-0.129672	0.102489	156	131	0.208394	0.904577
g__Azospirillum	Post_Active	0.226114	0.191309	156	30	0.239723	0.904577
g__Sutterella	Post_Active	0.276568	0.242258	156	100	0.256022	0.904577
g__Anaerostipes	Post_Active	0.143891	0.129125	156	154	0.267489	0.904577
g__Gordonibacter	Post_Active	-0.244294	0.227806	156	36	0.285855	0.904577
g__Fusicatenibacter	Post_Active	0.165084	0.154358	156	149	0.287121	0.904577
g__Collinsella	Post_Active	0.132948	0.127266	156	144	0.298417	0.904577
g__Veillonella	Post_Active	-0.236012	0.226634	156	40	0.299918	0.904577
g__Streptococcus	Post_Active	-0.343923	0.330292	156	131	0.299972	0.904577
g__Victivallis	Post_Active	-0.111657	0.111453	156	19	0.318564	0.904577
g__Desulfovibrio	Post_Active	-0.133179	0.13518	156	35	0.32663	0.904577
g__Firmicutes_unclassified	Post_Active	-0.147136	0.150067	156	155	0.32894	0.904577
g__Clostridiales_Family_XIII_Incertae_Sedis_unclassified	Post_Active	-0.15802	0.165912	156	34	0.342907	0.904577
g__Sk1virus	Post_Active	0.184245	0.198437	156	20	0.354632	0.904577
g__Phascolarctobacterium	Post_Active	-0.184617	0.19905	156	87	0.355648	0.904577
g__Coprococcus	Post_Active	0.146437	0.161525	156	144	0.36655	0.904577
g__Proteobacteria_unclassified	Post_Active	0.0730876	0.0816224	156	22	0.372464	0.904577
g__Slackia	Post_Active	-0.151527	0.171408	156	20	0.378559	0.904577
g__Siphoviridae_unclassified	Post_Active	-0.323803	0.376509	156	84	0.391587	0.904577
g__Eggerthella	Post_Active	-0.184975	0.219161	156	124	0.400446	0.904577
g__Lachnospiraceae_unclassified	Post_Active	-0.273539	0.330122	156	142	0.409073	0.904577
g__Alistipes	Post_Active	-0.110754	0.136005	156	142	0.417168	0.904577
g__Lachnoclostridium	Post_Active	-0.261003	0.325644	156	39	0.424521	0.904577
g__Lawsonibacter	Post_Active	0.185559	0.237118	156	112	0.435521	0.904577
g__Mesosutterella	Post_Active	0.060735	0.0788412	156	18	0.442714	0.904577
g__Parabacteroides	Post_Active	0.0639764	0.0833117	156	140	0.444139	0.904577
g__Candidatus_Gastranaerophilales_unclassified	Post_Active	0.197539	0.264833	156	30	0.457274	0.9186
g__Akkermansia	Post_Active	0.193026	0.27626	156	77	0.486168	0.958622
g__Faecalibacterium	Post_Active	-0.0658713	0.0961059	156	152	0.494489	0.958622
g__Clostridiales_unclassified	Post_Active	0.171999	0.259602	156	119	0.508968	0.964323
g__Eubacterium	Post_Active	-0.0934404	0.143387	156	154	0.515934	0.964323
g__Bilophila	Post_Active	-0.111988	0.184567	156	121	0.545228	0.964323
g__Methanobrevibacter	Post_Active	0.0717456	0.119583	156	35	0.549731	0.964323
g__Lactobacillus	Post_Active	0.171091	0.295153	156	49	0.56329	0.964323
g__Flavonifractor	Post_Active	-0.184293	0.326341	156	122	0.573381	0.964323
g__Escherichia	Post_Active	0.207062	0.401519	156	64	0.607093	0.97469
g__Gemmiger	Post_Active	0.107887	0.236775	156	141	0.649512	0.984016
g__Ruminococcaceae_unclassified	Post_Active	-0.121435	0.277165	156	137	0.662124	0.984016
g__Lachnospira	Post_Active	0.123428	0.291845	156	69	0.673154	0.984016
g__Barnesiella	Post_Active	0.035348	0.0886919	156	96	0.690979	0.984016
g__Turicibacter	Post_Active	-0.0913935	0.237222	156	21	0.700762	0.984016
g__Bacteroides	Post_Active	-0.0224674	0.0626156	156	156	0.720403	0.984016
g__Subdoligranulum	Post_Active	0.0654719	0.183265	156	148	0.721567	0.984016
g__Dorea	Post_Active	0.0372363	0.112332	156	149	0.740892	0.984016
g__Agathobaculum	Post_Active	-0.0782892	0.252982	156	146	0.757537	0.984016
g__Coprobacter	Post_Active	-0.068051	0.220684	156	93	0.758373	0.984016
g__Acetobacter	Post_Active	0.0356575	0.117385	156	20	0.761864	0.984016
g__Intestinimonas	Post_Active	0.0684971	0.226613	156	43	0.763005	0.984016
g__Holdemania	Post_Active	-0.0648174	0.221673	156	37	0.77052	0.984016
g__Intestinibacter	Post_Active	0.0667048	0.251273	156	27	0.79113	0.984016
g__Paraprevotella	Post_Active	-0.0182587	0.069025	156	27	0.791859	0.984016
g__Roseburia	Post_Active	0.0337331	0.171174	156	152	0.844127	0.984016
g__Erysipelatoclostridium	Post_Active	0.048727	0.253713	156	35	0.848042	0.984016
g__Eisenbergiella	Post_Active	-0.0390314	0.204602	156	29	0.84905	0.984016
g__Blautia	Post_Active	0.0186951	0.104057	156	156	0.857738	0.984016
g__Acidaminococcus	Post_Active	-0.0223603	0.126917	156	24	0.860468	0.984016
g__Anaerotruncus	Post_Active	0.0385805	0.22574	156	24	0.864602	0.984016
g__Prevotella	Post_Active	0.0456176	0.272168	156	48	0.867192	0.984016
g__Ruthenibacterium	Post_Active	-0.0579147	0.359063	156	119	0.87215	0.984016
g__Holdemanella	Post_Active	-0.0186584	0.192233	156	27	0.922849	0.984016
g__Senegalimassilia	Post_Active	0.0110731	0.143419	156	41	0.938594	0.984016
g__Porphyromonas	Post_Active	-0.0076669	0.11438	156	26	0.946676	0.984016
g__Ruminococcus	Post_Active	0.0102446	0.239091	156	140	0.965898	0.984016
g__Clostridium	Post_Active	0.00534354	0.126143	156	153	0.966286	0.984016
g__Haemophilus	Post_Active	0.00158927	0.311739	156	63	0.995941	0.996244
g__Bifidobacterium	Post	-0.377231	0.130197	156	143	0.00452053	0.506509
g__Parasutterella	Post	-0.468556	0.185248	156	115	0.0128045	0.845854
g__Lactobacillus	Post	-0.46041	0.239968	156	49	0.0575457	0.904577
g__Veillonella	Post	0.329677	0.18426	156	40	0.0762587	0.904577
g__Victivallis	Post	0.154392	0.0906149	156	19	0.0911558	0.904577
g__Phascolarctobacterium	Post	0.263733	0.161833	156	87	0.105959	0.904577
g__Monoglobus	Post	0.200633	0.127934	156	38	0.119623	0.904577
g__Asaccharobacter	Post	0.354464	0.229272	156	112	0.124884	0.904577
g__Ruminococcaceae_unclassified	Post	-0.330746	0.225343	156	137	0.144941	0.904577
g__Proteobacteria_unclassified	Post	-0.0951384	0.0663614	156	22	0.154445	0.904577
g__Porphyromonas	Post	0.128711	0.0929943	156	26	0.169062	0.904577
g__Methanobrevibacter	Post	-0.131453	0.0972249	156	35	0.179056	0.904577
g__Blautia	Post	0.113502	0.0846015	156	156	0.182405	0.904577
g__Holdemania	Post	0.23931	0.180227	156	37	0.186926	0.904577
g__Eggerthella	Post	0.233818	0.178185	156	124	0.192105	0.904577
g__Flavonifractor	Post	0.307786	0.265325	156	122	0.248481	0.904577
g__Coprococcus	Post	-0.148557	0.131324	156	144	0.260356	0.904577
g__Faecalibacterium	Post	0.0871832	0.0781369	156	152	0.266879	0.904577
g__Subdoligranulum	Post	-0.165542	0.149	156	148	0.268908	0.904577
g__Collinsella	Post	-0.107779	0.103471	156	144	0.299803	0.904577
g__Agathobaculum	Post	-0.205482	0.205682	156	146	0.319915	0.904577
g__Sk1virus	Post	-0.160334	0.161335	156	20	0.321905	0.904577
g__Bacteroides	Post	0.0502994	0.0509084	156	156	0.325242	0.904577
g__Gemmiger	Post	-0.179637	0.192505	156	141	0.352725	0.904577
g__Clostridiales_Family_XIII_Incertae_Sedis_unclassified	Post	0.125499	0.134891	156	34	0.354158	0.904577
g__Clostridiales_unclassified	Post	-0.195669	0.211064	156	119	0.35587	0.904577
g__Fusicatenibacter	Post	-0.111652	0.125497	156	149	0.375523	0.904577
g__Haemophilus	Post	0.223319	0.253453	156	63	0.380123	0.904577
g__Lachnospira	Post	0.200274	0.237279	156	69	0.400426	0.904577
g__Escherichia	Post	-0.262067	0.326447	156	64	0.423815	0.904577
g__Lachnoclostridium	Post	0.210402	0.264758	156	39	0.42845	0.904577
g__Acidaminococcus	Post	-0.0814787	0.103188	156	24	0.431403	0.904577
g__Anaerostipes	Post	-0.0724828	0.104982	156	154	0.491338	0.958622
g__Coprobacter	Post	0.122381	0.179423	156	93	0.496583	0.958622
g__Desulfovibrio	Post	0.0703089	0.109905	156	35	0.523647	0.964323
g__Tyzzerella	Post	0.123	0.197285	156	100	0.534239	0.964323
g__Anaeromassilibacillus	Post	-0.151883	0.243928	156	43	0.53476	0.964323
g__Senegalimassilia	Post	0.0699799	0.116604	156	41	0.549607	0.964323
g__Barnesiella	Post	-0.0422799	0.0721091	156	96	0.558822	0.964323
g__Sutterella	Post	-0.11185	0.196963	156	100	0.571247	0.964323
g__Siphoviridae_unclassified	Post	0.170463	0.306113	156	84	0.578712	0.96597
g__Intestinimonas	Post	-0.100976	0.184243	156	43	0.58473	0.968732
g__Candidatus_Gastranaerophilales_unclassified	Post	0.115045	0.215317	156	30	0.594177	0.973193
g__Gordonibacter	Post	-0.0984233	0.185213	156	36	0.59619	0.973193
g__Clostridium	Post	0.0534613	0.102558	156	153	0.603196	0.97469
g__Oscillibacter	Post	0.106803	0.215425	156	139	0.621011	0.977762
g__Ruminococcus	Post	-0.0907212	0.194388	156	140	0.641611	0.984016
g__Paraprevotella	Post	-0.0235266	0.0561193	156	27	0.675849	0.984016
g__Anaerotruncus	Post	0.0714526	0.183533	156	24	0.697773	0.984016
g__Odoribacter	Post	0.0306394	0.0833267	156	131	0.713783	0.984016
g__Butyricimonas	Post	0.0554006	0.154665	156	76	0.720864	0.984016
g__Ruthenibacterium	Post	-0.089893	0.291929	156	119	0.758704	0.984016
g__Roseburia	Post	0.0424162	0.13917	156	152	0.761093	0.984016
g__Parabacteroides	Post	-0.0201617	0.0677348	156	140	0.766512	0.984016
g__Akkermansia	Post	0.06544	0.224607	156	77	0.771316	0.984016
g__Holdemanella	Post	0.0376405	0.156291	156	27	0.810119	0.984016
g__Streptococcus	Post	0.0599968	0.268537	156	131	0.823611	0.984016
g__Turicibacter	Post	-0.0420043	0.192869	156	21	0.827986	0.984016
g__Bilophila	Post	-0.0310832	0.150059	156	121	0.836273	0.984016
g__Dialister	Post	-0.0203549	0.110583	156	78	0.854289	0.984016
g__Mesosutterella	Post	-0.00971772	0.0641002	156	18	0.879773	0.984016
g__Eubacterium	Post	0.0148846	0.116577	156	154	0.898629	0.984016
g__Lachnospiraceae_unclassified	Post	0.0325004	0.268399	156	142	0.903834	0.984016
g__Slackia	Post	0.0141135	0.13936	156	20	0.919512	0.984016
g__Eisenbergiella	Post	-0.0148534	0.166348	156	29	0.929008	0.984016
g__Acetobacter	Post	0.00831151	0.0954373	156	20	0.930755	0.984016
g__Dorea	Post	-0.0077071	0.0913293	156	149	0.932897	0.984016
g__Prevotella	Post	0.0183919	0.221281	156	48	0.933907	0.984016
g__Intestinibacter	Post	0.0169021	0.204293	156	27	0.934208	0.984016
g__Lawsonibacter	Post	-0.0136362	0.192784	156	112	0.943735	0.984016
g__Alistipes	Post	-0.00663156	0.110576	156	142	0.952284	0.984016
g__Firmicutes_unclassified	Post	-0.00524027	0.122009	156	155	0.965817	0.984016
g__Erysipelatoclostridium	Post	0.00526609	0.206276	156	35	0.979678	0.993098
g__Azospirillum	Post	0.00166522	0.15554	156	30	0.991477	0.996244
g__Subdoligranulum	Active	-0.438792	0.151639	156	148	0.00456314	0.506509
g__Collinsella	Active	-0.231839	0.10543	156	144	0.0299141	0.845854
g__Coprococcus	Active	-0.288485	0.133787	156	144	0.0331734	0.845854
g__Fusicatenibacter	Active	-0.271193	0.127716	156	149	0.035883	0.845854
g__Gemmiger	Active	-0.411223	0.195988	156	141	0.0381015	0.845854
g__Monoglobus	Active	0.254533	0.130295	156	38	0.0532288	0.904577
g__Haemophilus	Active	0.496462	0.257633	156	63	0.0564581	0.904577
g__Lachnoclostridium	Active	0.512843	0.269399	156	39	0.0594768	0.904577
g__Dorea	Active	-0.173373	0.0930014	156	149	0.0648801	0.904577
g__Clostridiales_unclassified	Active	-0.363445	0.214846	156	119	0.0934523	0.904577
g__Intestinibacter	Active	0.344146	0.207675	156	27	0.100227	0.904577
g__Methanobrevibacter	Active	-0.150944	0.0990364	156	35	0.130261	0.904577
g__Tyzzerella	Active	-0.293981	0.200873	156	100	0.146099	0.904577
g__Paraprevotella	Active	0.0779154	0.0571919	156	27	0.175799	0.904577
g__Akkermansia	Active	-0.306726	0.228801	156	77	0.182741	0.904577
g__Eubacterium	Active	-0.155061	0.118608	156	154	0.193725	0.904577
g__Veillonella	Active	0.236472	0.18766	156	40	0.210215	0.904577
g__Candidatus_Gastranaerophilales_unclassified	Active	-0.271588	0.219184	156	30	0.217863	0.904577
g__Gordonibacter	Active	-0.224806	0.18847	156	36	0.235455	0.904577
g__Anaeromassilibacillus	Active	0.295135	0.247784	156	43	0.236075	0.904577
g__Sutterella	Active	0.237627	0.200667	156	100	0.238821	0.904577
g__Clostridium	Active	-0.122758	0.104447	156	153	0.242338	0.904577
g__Ruminococcaceae_unclassified	Active	-0.263808	0.229324	156	137	0.252397	0.904577
g__Coprobacter	Active	0.206987	0.182764	156	93	0.259799	0.904577
g__Siphoviridae_unclassified	Active	-0.33888	0.310512	156	84	0.277391	0.904577
g__Slackia	Active	0.154185	0.141731	156	20	0.278938	0.904577
g__Asaccharobacter	Active	0.253722	0.233392	156	112	0.279288	0.904577
g__Erysipelatoclostridium	Active	0.226415	0.209891	156	35	0.282987	0.904577
g__Alistipes	Active	-0.120765	0.112675	156	142	0.286099	0.904577
g__Intestinimonas	Active	-0.199693	0.187634	156	43	0.289467	0.904577
g__Sk1virus	Active	-0.167628	0.163391	156	20	0.306553	0.904577
g__Ruminococcus	Active	-0.196243	0.197983	156	140	0.32369	0.904577
g__Ruthenibacterium	Active	-0.288724	0.296744	156	119	0.332625	0.904577
g__Firmicutes_unclassified	Active	-0.117223	0.124211	156	155	0.347301	0.904577
g__Azospirillum	Active	-0.149211	0.158423	156	30	0.348281	0.904577
g__Roseburia	Active	-0.130408	0.141679	156	152	0.359289	0.904577
g__Bacteroides	Active	0.0453289	0.0518173	156	156	0.383536	0.904577
g__Turicibacter	Active	0.170358	0.196163	156	21	0.386968	0.904577
g__Agathobaculum	Active	-0.177444	0.209192	156	146	0.398086	0.904577
g__Proteobacteria_unclassified	Active	-0.0547621	0.0676159	156	22	0.419703	0.904577
g__Flavonifractor	Active	-0.212821	0.270037	156	122	0.432269	0.904577
g__Barnesiella	Active	-0.0568985	0.0734832	156	96	0.440366	0.904577
g__Parabacteroides	Active	-0.0512304	0.0689936	156	140	0.4593	0.9186
g__Eggerthella	Active	0.115271	0.181404	156	124	0.526423	0.964323
g__Acetobacter	Active	0.0597585	0.0972357	156	20	0.540069	0.964323
g__Butyricimonas	Active	-0.0933422	0.157584	156	76	0.55481	0.964323
g__Anaerotruncus	Active	-0.106262	0.18688	156	24	0.570743	0.964323
g__Lachnospira	Active	-0.137209	0.241651	156	69	0.571295	0.964323
g__Holdemanella	Active	-0.0813782	0.159223	156	27	0.610279	0.97469
g__Senegalimassilia	Active	-0.0598788	0.118779	156	41	0.615156	0.975462
g__Mesosutterella	Active	0.031693	0.0653146	156	18	0.628454	0.982513
g__Oscillibacter	Active	-0.104219	0.219354	156	139	0.635615	0.984016
g__Lachnospiraceae_unclassified	Active	0.120415	0.273233	156	142	0.660262	0.984016
g__Prevotella	Active	0.0961796	0.225463	156	48	0.670492	0.984016
g__Odoribacter	Active	0.0352308	0.0848581	156	131	0.6788	0.984016
g__Desulfovibrio	Active	0.0448672	0.111986	156	35	0.689434	0.984016
g__Lawsonibacter	Active	-0.0726308	0.196311	156	112	0.712089	0.984016
g__Phascolarctobacterium	Active	-0.0609655	0.164897	156	87	0.712284	0.984016
g__Blautia	Active	-0.0304697	0.0860907	156	156	0.724049	0.984016
g__Porphyromonas	Active	-0.0328101	0.0947534	156	26	0.729784	0.984016
g__Bilophila	Active	0.049112	0.15285	156	121	0.748569	0.984016
g__Bifidobacterium	Active	-0.0374194	0.132619	156	143	0.778339	0.984016
g__Anaerostipes	Active	-0.027368	0.106912	156	154	0.798424	0.984016
g__Parasutterella	Active	0.0407522	0.188693	156	115	0.829398	0.984016
g__Victivallis	Active	-0.0176424	0.0922677	156	19	0.848703	0.984016
g__Escherichia	Active	0.0610839	0.331465	156	64	0.854123	0.984016
g__Dialister	Active	0.0170243	0.112667	156	78	0.880164	0.984016
g__Acidaminococcus	Active	0.013243	0.105102	156	24	0.899954	0.984016
g__Clostridiales_Family_XIII_Incertae_Sedis_unclassified	Active	0.0122555	0.137309	156	34	0.929036	0.984016
g__Lactobacillus	Active	-0.0170906	0.243979	156	49	0.944277	0.984016
g__Holdemania	Active	0.0116009	0.183369	156	37	0.949667	0.984016
g__Faecalibacterium	Active	0.00450471	0.0795438	156	152	0.954938	0.984016
g__Streptococcus	Active	0.0133026	0.272842	156	131	0.961199	0.984016
g__Eisenbergiella	Active	0.000799258	0.169427	156	29	0.996244	0.996244

## Sheet: Post-Active - Pathways
feature	metadata	coefficient	std error	N	N.not.0	p value	FDR q value	KEY	Increased after active drink	Decreased after active drink
PWY.7761..NAD.salvage.pathway.II..PNC.IV.cycle.	Post_Active	-0.250263	0.0768678	156	156	0.00149166	0.54893
PWY.6953..dTDP.3.acetamido..alpha..D.fucose.biosynthesis	Post_Active	-0.28337	0.110477	156	26	0.011625	0.99621
PWY.5005..biotin.biosynthesis.II	Post_Active	-0.25536	0.113545	156	138	0.0264504	0.99621
PWY.7211..superpathway.of.pyrimidine.deoxyribonucleotides.de.novo.biosynthesis	Post_Active	-0.427395	0.202851	156	122	0.0373303	0.99621
PWY.7316..dTDP.N.acetylviosamine.biosynthesis	Post_Active	-0.27925	0.133901	156	54	0.0392742	0.99621
ANAEROFRUCAT.PWY..homolactic.fermentation	Post_Active	-0.078959	0.038319	156	156	0.0416338	0.99621
PWY3O.4107..NAD.salvage.pathway.V..PNC.V.cycle.	Post_Active	0.467851	0.232667	156	90	0.0467046	0.99621
GLYCOLYSIS..glycolysis.I..from.glucose.6.phosphate.	Post_Active	-0.0921031	0.0475693	156	156	0.0553347	0.99621
PWY.5484..glycolysis.II..from.fructose.6.phosphate.	Post_Active	-0.090399	0.047237	156	156	0.0581764	0.99621
PYRIDNUCSAL.PWY..NAD.salvage.pathway.I..PNC.VI.cycle.	Post_Active	0.430257	0.22524	156	90	0.0586174	0.99621
P124.PWY..Bifidobacterium.shunt	Post_Active	0.28364	0.151008	156	116	0.0629184	0.99621
PWY0.781..aspartate.superpathway	Post_Active	0.444633	0.242948	156	88	0.0698672	0.99621
P4.PWY..superpathway.of.L.lysine..L.threonine.and.L.methionine.biosynthesis.I	Post_Active	0.445333	0.243724	156	88	0.0703131	0.99621
P42.PWY..incomplete.reductive.TCA.cycle	Post_Active	-0.276011	0.155994	156	146	0.0795173	0.99621
PWY.4041...gamma..glutamyl.cycle	Post_Active	0.135345	0.078724	156	156	0.0883013	0.99621
PWY.6545..pyrimidine.deoxyribonucleotides.de.novo.biosynthesis.III	Post_Active	-0.394576	0.230674	156	122	0.0899045	0.99621
PWY.7383..anaerobic.energy.metabolism..invertebrates..cytosol.	Post_Active	-0.182562	0.106906	156	154	0.0904298	0.99621
PWY.7184..pyrimidine.deoxyribonucleotides.de.novo.biosynthesis.I	Post_Active	-0.394838	0.231314	156	122	0.0905728	0.99621
PWY.5676..acetyl.CoA.fermentation.to.butanoate.II	Post_Active	0.161278	0.0954098	156	156	0.0937088	0.99621
PWY.5494..pyruvate.fermentation.to.propanoate.II..acrylate.pathway.	Post_Active	-0.237065	0.140838	156	37	0.095079	0.99621
PWY.5103..L.isoleucine.biosynthesis.III	Post_Active	-0.0354037	0.0223448	156	156	0.11588	0.99621
NAD.BIOSYNTHESIS.II..NAD.salvage.pathway.III..to.nicotinamide.riboside.	Post_Active	0.331266	0.209283	156	53	0.116231	0.99621
PWY.7198..pyrimidine.deoxyribonucleotides.de.novo.biosynthesis.IV	Post_Active	0.151204	0.0987828	156	155	0.128644	0.99621
BRANCHED.CHAIN.AA.SYN.PWY..superpathway.of.branched.chain.amino.acid.biosynthesis	Post_Active	-0.0294471	0.019551	156	156	0.134801	0.99621
P185.PWY..formaldehyde.assimilation.III..dihydroxyacetone.cycle.	Post_Active	-0.159417	0.111119	156	153	0.154146	0.99621
THISYNARA.PWY..superpathway.of.thiamine.diphosphate.biosynthesis.III..eukaryotes.	Post_Active	-0.0520358	0.0366709	156	156	0.158647	0.99621
PWY.7560..methylerythritol.phosphate.pathway.II	Post_Active	-0.0628547	0.0444991	156	155	0.160543	0.99621
PWY.7356..thiamine.diphosphate.salvage.IV..yeast.	Post_Active	-0.101509	0.0722817	156	156	0.162953	0.99621
ILEUSYN.PWY..L.isoleucine.biosynthesis.I..from.threonine.	Post_Active	-0.0269461	0.0196075	156	156	0.172063	0.99621
PWY.7013...S..propane.1.2.diol.degradation	Post_Active	-0.182647	0.133081	156	153	0.172633	0.99621
PWY.6527..stachyose.degradation	Post_Active	-0.0528717	0.0385973	156	156	0.173469	0.99621
PWY.6922..L.N.delta..acetylornithine.biosynthesis	Post_Active	0.288414	0.218049	156	90	0.18861	0.99621
PWY.6823..molybdopterin.biosynthesis	Post_Active	-0.0586367	0.0448559	156	156	0.193781	0.99621
CITRULBIO.PWY..L.citrulline.biosynthesis	Post_Active	0.0578165	0.0445991	156	156	0.197488	0.99621
FASYN.INITIAL.PWY..superpathway.of.fatty.acid.biosynthesis.initiation..E..coli.	Post_Active	0.197883	0.157034	156	70	0.210213	0.99621
PWY.5347..superpathway.of.L.methionine.biosynthesis..transsulfuration.	Post_Active	0.294293	0.23827	156	91	0.219335	0.99621
MET.SAM.PWY..superpathway.of.S.adenosyl.L.methionine.biosynthesis	Post_Active	0.293637	0.237816	156	91	0.219484	0.99621
METHGLYUT.PWY..superpathway.of.methylglyoxal.degradation	Post_Active	-0.277314	0.225476	156	94	0.221291	0.99621
METSYN.PWY..superpathway.of.L.homoserine.and.L.methionine.biosynthesis	Post_Active	0.293838	0.239465	156	91	0.222339	0.99621
HOMOSER.METSYN.PWY..L.methionine.biosynthesis.I	Post_Active	0.293133	0.241267	156	91	0.226897	0.99621
PWY66.389..phytol.degradation	Post_Active	0.46404	0.383971	156	52	0.229471	0.99621
PWY.7210..pyrimidine.deoxyribonucleotides.biosynthesis.from.CTP	Post_Active	-0.262376	0.217362	156	112	0.22991	0.99621
PROPFERM.PWY..superpathway.of.L.alanine.fermentation..Stickland.reaction.	Post_Active	-0.159439	0.132416	156	31	0.231073	0.99621
PWY.8188..L.alanine.degradation.VI..reductive.Stickland.reaction.	Post_Active	-0.159439	0.132416	156	31	0.231073	0.99621
PWY.8189..L.alanine.degradation.V..oxidative.Stickland.reaction.	Post_Active	-0.159439	0.132416	156	31	0.231073	0.99621
HSERMETANA.PWY..L.methionine.biosynthesis.III	Post_Active	0.0515332	0.0430207	156	156	0.233465	0.99621
PWY.7942..5.oxo.L.proline.metabolism	Post_Active	0.237145	0.198343	156	39	0.234343	0.99621
PWY.7312..dTDP..beta..D.fucofuranose.biosynthesis	Post_Active	0.158208	0.133047	156	96	0.236889	0.99621
ANAGLYCOLYSIS.PWY..glycolysis.III..from.glucose.	Post_Active	-0.0177893	0.0149944	156	156	0.237951	0.99621
PWY.5981..CDP.diacylglycerol.biosynthesis.III	Post_Active	0.302866	0.255579	156	104	0.238496	0.99621
KETOGLUCONMET.PWY..ketogluconate.metabolism	Post_Active	0.330238	0.281613	156	52	0.243407	0.99621
PWY66.399..gluconeogenesis.III	Post_Active	-0.0983112	0.0844803	156	154	0.246986	0.99621
GOLPDLCAT.PWY..superpathway.of.glycerol.degradation.to.1.3.propanediol	Post_Active	-0.12167	0.104785	156	154	0.248025	0.99621
PWY.6897..thiamine.diphosphate.salvage.II	Post_Active	-0.026924	0.0233973	156	156	0.252261	0.99621
PWY.5345..superpathway.of.L.methionine.biosynthesis..by.sulfhydrylation.	Post_Active	0.341391	0.299034	156	122	0.256006	0.99621
SULFATE.CYS.PWY..superpathway.of.sulfate.assimilation.and.cysteine.biosynthesis	Post_Active	0.34327	0.300706	156	122	0.256048	0.99621
PWY.6595..superpathway.of.guanosine.nucleotides.degradation..plants.	Post_Active	0.164542	0.144978	156	126	0.258807	0.99621
PWY0.1277..3.phenylpropanoate.and.3..3.hydroxyphenyl.propanoate.degradation	Post_Active	0.160887	0.141879	156	18	0.2592	0.99621
FUCCAT.PWY..fucose.degradation	Post_Active	-0.130739	0.115785	156	154	0.261211	0.99621
SO4ASSIM.PWY..assimilatory.sulfate.reduction.I	Post_Active	0.346052	0.309022	156	122	0.265152	0.99621
PWY.7254..TCA.cycle.VII..acetate.producers.	Post_Active	0.225121	0.202015	156	59	0.26749	0.99621
PWY.6531..mannitol.cycle	Post_Active	0.14706	0.1328	156	142	0.270477	0.99621
PWY.I9..L.cysteine.biosynthesis.VI..from.L.methionine.	Post_Active	0.14008	0.126864	156	156	0.271858	0.99621
ALLANTOINDEG.PWY..superpathway.of.allantoin.degradation.in.yeast	Post_Active	-0.228339	0.209136	156	120	0.277225	0.99621
PWY.6607..guanosine.nucleotides.degradation.I	Post_Active	0.16083	0.147517	156	126	0.277931	0.99621
PWY.7371..1.4.dihydroxy.6.naphthoate.biosynthesis.II	Post_Active	-0.157469	0.146047	156	98	0.283237	0.99621
PWY.5677..succinate.fermentation.to.butanoate	Post_Active	-0.121527	0.113081	156	32	0.284833	0.99621
HCAMHPDEG.PWY..3.phenylpropanoate.and.3..3.hydroxyphenyl.propanoate.degradation.to.2.hydroxypentadienoate	Post_Active	0.171398	0.161532	156	20	0.290919	0.99621
PWY.6690..cinnamate.and.3.hydroxycinnamate.degradation.to.2.hydroxypentadienoate	Post_Active	0.171398	0.161532	156	20	0.290919	0.99621
PWY4FS.7..phosphatidylglycerol.biosynthesis.I..plastidic.	Post_Active	-0.0480147	0.0456953	156	156	0.295611	0.99621
PWY4FS.8..phosphatidylglycerol.biosynthesis.II..non.plastidic.	Post_Active	-0.0480147	0.0456953	156	156	0.295611	0.99621
PWY.5505..L.glutamate.and.L.glutamine.biosynthesis	Post_Active	-0.0660437	0.0629733	156	156	0.296521	0.99621
SER.GLYSYN.PWY..superpathway.of.L.serine.and.glycine.biosynthesis.I	Post_Active	-0.0283626	0.0274156	156	156	0.303086	0.99621
PWY.702..L.methionine.biosynthesis.II	Post_Active	0.112247	0.109634	156	156	0.308087	0.99621
PWY.5845..superpathway.of.menaquinol.9.biosynthesis	Post_Active	0.182387	0.179183	156	97	0.310912	0.99621
PWY.5862..superpathway.of.demethylmenaquinol.9.biosynthesis	Post_Active	0.183335	0.181623	156	97	0.314929	0.99621
PWY490.3..nitrate.reduction.VI..assimilatory.	Post_Active	0.143891	0.143637	156	92	0.318579	0.99621
PWY.724..superpathway.of.L.lysine..L.threonine.and.L.methionine.biosynthesis.II	Post_Active	-0.0167591	0.0169125	156	156	0.323834	0.99621
PWY.6572..chondroitin.sulfate.degradation.I..bacterial.	Post_Active	-0.128812	0.129998	156	111	0.32386	0.99621
PWY.7357..thiamine.phosphate.formation.from.pyrithiamine.and.oxythiamine..yeast.	Post_Active	-0.0278532	0.0281104	156	156	0.323869	0.99621
PWY.5104..L.isoleucine.biosynthesis.IV	Post_Active	0.209377	0.212492	156	56	0.326554	0.99621
P221.PWY..octane.oxidation	Post_Active	0.213392	0.218925	156	24	0.331757	0.99621
PWY.7282..4.amino.2.methyl.5.diphosphomethylpyrimidine.biosynthesis.II	Post_Active	-0.0349217	0.0358423	156	156	0.331977	0.99621
PWY.5188..tetrapyrrole.biosynthesis.I..from.glutamate.	Post_Active	-0.0491186	0.0504543	156	156	0.332372	0.99621
LACTOSECAT.PWY..lactose.and.galactose.degradation.I	Post_Active	0.105422	0.108497	156	155	0.333295	0.99621
PWY.6143..CMP.pseudaminate.biosynthesis	Post_Active	-0.1421	0.146732	156	78	0.334896	0.99621
GLYOXYLATE.BYPASS..glyoxylate.cycle	Post_Active	0.248907	0.258126	156	65	0.336975	0.99621
P441.PWY..superpathway.of.N.acetylneuraminate.degradation	Post_Active	0.130109	0.135481	156	152	0.338907	0.99621
PWY.3841..folate.transformations.II..plants.	Post_Active	-0.012967	0.0135288	156	156	0.339864	0.99621
PWY.6876..isopropanol.biosynthesis..engineered.	Post_Active	0.113045	0.119847	156	34	0.34756	0.99621
PWY.7456...beta...1.4..mannan.degradation	Post_Active	-0.0533863	0.0568166	156	156	0.349411	0.99621
PWY0.1296..purine.ribonucleosides.degradation	Post_Active	-0.0418211	0.0449743	156	156	0.354404	0.99621
PWY0.1586..peptidoglycan.maturation..meso.diaminopimelate.containing.	Post_Active	-0.0235066	0.0253048	156	156	0.3549	0.99621
PWY.7323..superpathway.of.GDP.mannose.derived.O.antigen.building.blocks.biosynthesis	Post_Active	-0.0539059	0.0582319	156	155	0.356565	0.99621
AST.PWY..L.arginine.degradation.II..AST.pathway.	Post_Active	0.212066	0.229555	156	32	0.357564	0.99621
PWY.5675..nitrate.reduction.V..assimilatory.	Post_Active	0.272422	0.300271	156	64	0.36622	0.99621
PWY.6612..superpathway.of.tetrahydrofolate.biosynthesis	Post_Active	-0.186912	0.207954	156	131	0.370655	0.99621
FOLSYN.PWY..superpathway.of.tetrahydrofolate.biosynthesis.and.salvage	Post_Active	-0.185525	0.207066	156	131	0.372165	0.99621
PWY.7118..chitin.deacetylation	Post_Active	0.222119	0.253371	156	58	0.382549	0.99621
PRPP.PWY..superpathway.of.histidine..purine..and.pyrimidine.biosynthesis	Post_Active	0.112519	0.128903	156	22	0.384556	0.99621
PWY.1269..CMP.3.deoxy.D.manno.octulosonate.biosynthesis	Post_Active	-0.0493754	0.0568412	156	156	0.386877	0.99621
PWY.7200..superpathway.of.pyrimidine.deoxyribonucleoside.salvage	Post_Active	-0.0900079	0.103817	156	28	0.387781	0.99621
PWY.7237..myo...chiro..and.scyllo.inositol.degradation	Post_Active	-0.0609718	0.0713085	156	152	0.394325	0.99621
PWY.7851..coenzyme.A.biosynthesis.II..eukaryotic.	Post_Active	0.0161193	0.018964	156	156	0.397119	0.99621
PWY.5265..peptidoglycan.biosynthesis.II..staphylococci.	Post_Active	0.0449925	0.0529745	156	16	0.397491	0.99621
PWY.5897..superpathway.of.menaquinol.11.biosynthesis	Post_Active	0.140211	0.165886	156	105	0.399763	0.99621
PWY.5898..superpathway.of.menaquinol.12.biosynthesis	Post_Active	0.140211	0.165886	156	105	0.399763	0.99621
PWY.5899..superpathway.of.menaquinol.13.biosynthesis	Post_Active	0.140211	0.165886	156	105	0.399763	0.99621
PWY.5850..superpathway.of.menaquinol.6.biosynthesis	Post_Active	0.149046	0.177016	156	40	0.40156	0.99621
PWY.5896..superpathway.of.menaquinol.10.biosynthesis	Post_Active	0.149046	0.177016	156	40	0.40156	0.99621
PWY.5860..superpathway.of.demethylmenaquinol.6.biosynthesis.I	Post_Active	0.150398	0.179346	156	40	0.403458	0.99621
PWY.5840..superpathway.of.menaquinol.7.biosynthesis	Post_Active	0.150851	0.180368	156	96	0.404713	0.99621
PWY.5837..2.carboxy.1.4.naphthoquinol.biosynthesis	Post_Active	0.141495	0.172684	156	105	0.414285	0.99621
PWY.8004..Entner.Doudoroff.pathway.I	Post_Active	0.0398352	0.0487388	156	156	0.415466	0.99621
DENOVOPURINE2.PWY..superpathway.of.purine.nucleotides.de.novo.biosynthesis.II	Post_Active	0.100168	0.122988	156	22	0.417091	0.99621
PWY.6317..D.galactose.degradation.I..Leloir.pathway.	Post_Active	-0.024716	0.0304259	156	156	0.418311	0.99621
GLCMANNANAUT.PWY..superpathway.of.N.acetylglucosamine..N.acetylmannosamine.and.N.acetylneuraminate.degradation	Post_Active	0.0370183	0.0468799	156	156	0.431383	0.99621
ASPASN.PWY..superpathway.of.L.aspartate.and.L.asparagine.biosynthesis	Post_Active	-0.0244846	0.0317195	156	156	0.441778	0.99621
PWY.8187..L.arginine.degradation.XIII..reductive.Stickland.reaction.	Post_Active	-0.0401967	0.0524922	156	156	0.445418	0.99621
PWY.6609..adenine.and.adenosine.salvage.III	Post_Active	-0.011025	0.0144086	156	156	0.445764	0.99621
COLANSYN.PWY..colanic.acid.building.blocks.biosynthesis	Post_Active	-0.0212574	0.0279363	156	156	0.448286	0.99621
PWY.6470..peptidoglycan.biosynthesis.V...beta..lactam.resistance.	Post_Active	0.0777031	0.102788	156	154	0.451245	0.99621
PYRIDNUCSYN.PWY..NAD.de.novo.biosynthesis.I..from.aspartate.	Post_Active	-0.0131805	0.0174647	156	156	0.451997	0.99621
PWY.8131..5..deoxyadenosine.degradation.II	Post_Active	-0.0619359	0.0822412	156	156	0.452947	0.99621
PWY.4984..urea.cycle	Post_Active	0.0367913	0.0491747	156	156	0.455906	0.99621
PWY.5918..superpathway.of.heme.b.biosynthesis.from.glutamate	Post_Active	0.133583	0.180512	156	74	0.460819	0.99621
PWY.622..starch.biosynthesis	Post_Active	0.101105	0.137225	156	96	0.462782	0.99621
PHOSLIPSYN.PWY..superpathway.of.phospholipid.biosynthesis.I..bacteria.	Post_Active	-0.0297657	0.04044	156	156	0.463226	0.99621
GLUCONEO.PWY..gluconeogenesis.I	Post_Active	0.0368359	0.0501137	156	156	0.463832	0.99621
GALACTARDEG.PWY..D.galactarate.degradation.I	Post_Active	0.1354	0.184313	156	127	0.464087	0.99621
GLUCARGALACTSUPER.PWY..superpathway.of.D.glucarate.and.D.galactarate.degradation	Post_Active	0.1354	0.184313	156	127	0.464087	0.99621
PWY.5838..superpathway.of.menaquinol.8.biosynthesis.I	Post_Active	0.118181	0.163113	156	104	0.470229	0.99621
PWY.6803..phosphatidylcholine.acyl.editing	Post_Active	0.166577	0.230883	156	72	0.472102	0.99621
PWY.6163..chorismate.biosynthesis.from.3.dehydroquinate	Post_Active	0.0103973	0.0144418	156	156	0.473044	0.99621
PWY.5861..superpathway.of.demethylmenaquinol.8.biosynthesis.I	Post_Active	0.118731	0.166489	156	104	0.477221	0.99621
P122.PWY..heterolactic.fermentation	Post_Active	0.137681	0.194707	156	34	0.48094	0.99621
COA.PWY.1..superpathway.of.coenzyme.A.biosynthesis.III..mammals.	Post_Active	0.0145715	0.0206674	156	156	0.482228	0.99621
PWY0.166..superpathway.of.pyrimidine.deoxyribonucleotides.de.novo.biosynthesis..E..coli.	Post_Active	0.183018	0.265854	156	42	0.492591	0.99621
PWY.7328..superpathway.of.UDP.glucose.derived.O.antigen.building.blocks.biosynthesis	Post_Active	-0.0441137	0.0641032	156	156	0.49275	0.99621
PWY1ZNC.1..assimilatory.sulfate.reduction.IV	Post_Active	0.0960698	0.140275	156	152	0.494821	0.99621
PWY0.42..2.methylcitrate.cycle.I	Post_Active	0.13154	0.192367	156	38	0.4955	0.99621
PWY.6703..preQ0.biosynthesis	Post_Active	-0.0179192	0.0262843	156	156	0.496791	0.99621
GALACT.GLUCUROCAT.PWY..superpathway.of.hexuronide.and.hexuronate.degradation	Post_Active	-0.0681135	0.101153	156	153	0.50208	0.99621
PWY.6807..xyloglucan.degradation.II..exoglucanase.	Post_Active	-0.120754	0.179333	156	63	0.5021	0.99621
PWY.6353..purine.nucleotides.degradation.II..aerobic.	Post_Active	-0.0532943	0.0801363	156	156	0.507372	0.99621
PWY.6284..superpathway.of.unsaturated.fatty.acids.biosynthesis..E..coli.	Post_Active	-0.145336	0.22006	156	79	0.510311	0.99621
P105.PWY..TCA.cycle.IV..2.oxoglutarate.decarboxylase.	Post_Active	0.140746	0.213404	156	85	0.510895	0.99621
FERMENTATION.PWY..mixed.acid.fermentation	Post_Active	0.051038	0.077768	156	156	0.512969	0.99621
PWY.5464..superpathway.of.cytosolic.glycolysis..plants...pyruvate.dehydrogenase.and.TCA.cycle	Post_Active	-0.0717021	0.109266	156	24	0.513004	0.99621
PWY.6147..6.hydroxymethyl.dihydropterin.diphosphate.biosynthesis.I	Post_Active	-0.0281855	0.0429555	156	156	0.513053	0.99621
GLUDEG.I.PWY..GABA.shunt	Post_Active	-0.123923	0.189037	156	144	0.513455	0.99621
PWY.2942..L.lysine.biosynthesis.III	Post_Active	-0.0102576	0.0156903	156	156	0.514595	0.99621
PWY.6507..4.deoxy.L.threo.hex.4.enopyranuronate.degradation	Post_Active	-0.0366653	0.0570755	156	156	0.521915	0.99621
PWY.6606..guanosine.nucleotides.degradation.II	Post_Active	-0.0544628	0.0849855	156	156	0.522914	0.99621
P108.PWY..pyruvate.fermentation.to.propanoate.I	Post_Active	-0.12281	0.192669	156	51	0.525137	0.99621
OANTIGEN.PWY..O.antigen.building.blocks.biosynthesis..E..coli.	Post_Active	-0.0307277	0.0484507	156	156	0.527222	0.99621
DARABCATK12.PWY..D.arabinose.degradation.I	Post_Active	0.0928448	0.147173	156	25	0.529403	0.99621
PWY.5972..stearate.biosynthesis.I..animals.	Post_Active	-0.081454	0.130245	156	16	0.532964	0.99621
PPGPPMET.PWY..ppGpp.metabolism	Post_Active	-0.080507	0.132099	156	147	0.543451	0.99621
P161.PWY..acetylene.degradation..anaerobic.	Post_Active	0.119368	0.196358	156	123	0.544463	0.99621
PWY.5747..2.methylcitrate.cycle.II	Post_Active	0.0856538	0.14109	156	25	0.545004	0.99621
PWY.5690..TCA.cycle.II..plants.and.fungi.	Post_Active	-0.0846089	0.139693	156	129	0.545939	0.99621
PWY.5941..glycogen.degradation.II	Post_Active	-0.0160969	0.0267133	156	156	0.547994	0.99621
ARO.PWY..chorismate.biosynthesis.I	Post_Active	0.0104021	0.0172628	156	156	0.547999	0.99621
PWY.3001..superpathway.of.L.isoleucine.biosynthesis.I	Post_Active	-0.0116033	0.0193038	156	156	0.548974	0.99621
PWY.7992..superpathway.of.menaquinol.8.biosynthesis.III	Post_Active	-0.0803853	0.133813	156	96	0.549224	0.99621
PWY.7117..C4.photosynthetic.carbon.assimilation.cycle..PEPCK.type	Post_Active	0.101157	0.168757	156	148	0.550093	0.99621
PWY.241..C4.photosynthetic.carbon.assimilation.cycle..NADP.ME.type	Post_Active	0.103022	0.1723	156	148	0.551091	0.99621
RIBOSYN2.PWY..flavin.biosynthesis.I..bacteria.and.plants.	Post_Active	-0.0146837	0.0245901	156	156	0.551605	0.99621
PWY.5154..L.arginine.biosynthesis.III..via.N.acetyl.L.citrulline.	Post_Active	-0.017172	0.0287959	156	156	0.552138	0.99621
PWY0.1338..polymyxin.resistance	Post_Active	0.125995	0.211601	156	26	0.552732	0.99621
PWY.7187..pyrimidine.deoxyribonucleotides.de.novo.biosynthesis.II	Post_Active	0.0867527	0.145986	156	22	0.553522	0.99621
PWY0.1241..ADP.L.glycero..beta..D.manno.heptose.biosynthesis	Post_Active	-0.0445004	0.0749418	156	154	0.553829	0.99621
PWY.5022..4.aminobutanoate.degradation.V	Post_Active	-0.178495	0.302996	156	101	0.556965	0.99621
PWY0.162..superpathway.of.pyrimidine.ribonucleotides.de.novo.biosynthesis	Post_Active	0.0222965	0.037919	156	156	0.557703	0.99621
PWY.5130..2.oxobutanoate.degradation.I	Post_Active	-0.061452	0.105448	156	152	0.561211	0.99621
PWY.7269..mitochondrial.NADPH.production..yeast.	Post_Active	0.0748092	0.128959	156	17	0.562705	0.99621
GLYCOLYSIS.TCA.GLYOX.BYPASS..superpathway.of.glycolysis..pyruvate.dehydrogenase..TCA..and.glyoxylate.bypass	Post_Active	0.0733881	0.128111	156	19	0.56789	0.99621
REDCITCYC..TCA.cycle.VI..Helicobacter.	Post_Active	0.0940579	0.164582	156	54	0.568795	0.99621
PWY.7315..dTDP.N.acetylthomosamine.biosynthesis	Post_Active	0.111963	0.198034	156	136	0.57294	0.99621
P164.PWY..purine.nucleobases.degradation.I..anaerobic.	Post_Active	0.0595603	0.106059	156	155	0.575511	0.99621
PWY.5097..L.lysine.biosynthesis.VI	Post_Active	-0.00671984	0.0119789	156	156	0.575926	0.99621
ARGININE.SYN4.PWY..L.ornithine.biosynthesis.II	Post_Active	-0.02583	0.0464487	156	156	0.579242	0.99621
PWY.5656..mannosylglycerate.biosynthesis.I	Post_Active	0.130564	0.234944	156	35	0.579529	0.99621
PWY.5913..partial.TCA.cycle..obligate.autotrophs.	Post_Active	0.08739	0.157973	156	150	0.581225	0.99621
PWY.7094..fatty.acid.salvage	Post_Active	-0.119198	0.216049	156	29	0.582231	0.99621
PWY4LZ.257..superpathway.of.fermentation..Chlamydomonas.reinhardtii.	Post_Active	0.106286	0.193459	156	123	0.583812	0.99621
COA.PWY..coenzyme.A.biosynthesis.I..prokaryotic.	Post_Active	0.0103077	0.0188007	156	156	0.584591	0.99621
GLUCARDEG.PWY..D.glucarate.degradation.I	Post_Active	0.102439	0.188539	156	122	0.58797	0.99621
PWY.6961..L.ascorbate.degradation.II..bacterial..aerobic.	Post_Active	0.114442	0.212053	156	60	0.590488	0.99621
PWY.7221..guanosine.ribonucleotides.de.novo.biosynthesis	Post_Active	-0.00859071	0.0160073	156	156	0.592542	0.99621
DTDPRHAMSYN.PWY..dTDP..beta..L.rhamnose.biosynthesis	Post_Active	-0.0155907	0.0291641	156	156	0.593983	0.99621
PWY.5994..palmitate.biosynthesis..type.I.fatty.acid.synthase.	Post_Active	-0.101769	0.192023	156	35	0.597209	0.99621
PWY.6270..isoprene.biosynthesis.I	Post_Active	-0.0220084	0.0420289	156	155	0.601544	0.99621
PWY.5659..GDP.mannose.biosynthesis	Post_Active	-0.0179891	0.0345326	156	156	0.603434	0.99621
PWY.6906..chitin.derivatives.degradation	Post_Active	-0.0619277	0.121873	156	142	0.61235	0.99621
THRESYN.PWY..superpathway.of.L.threonine.biosynthesis	Post_Active	-0.0124354	0.0245402	156	156	0.613324	0.99621
PWY.6969..TCA.cycle.V..2.oxoglutarate.synthase.	Post_Active	-0.0341775	0.0702761	156	156	0.62767	0.99621
TCA..TCA.cycle.I..prokaryotic.	Post_Active	0.119389	0.248506	156	63	0.631855	0.99621
PWY.801..homocysteine.and.cysteine.interconversion	Post_Active	0.105735	0.220164	156	48	0.631972	0.99621
PWY.7434..terminal.O.glycans.residues.modification..via.type.2.precursor.disaccharide.	Post_Active	0.0462906	0.0964656	156	33	0.632249	0.99621
PWY.6293..superpathway.of.L.cysteine.biosynthesis..fungi.	Post_Active	0.104585	0.21886	156	48	0.633668	0.99621
UDPNAGSYN.PWY..UDP.N.acetyl.D.glucosamine.biosynthesis.I	Post_Active	-0.0301144	0.0633596	156	156	0.635491	0.99621
PWY.7234..inosine.5..phosphate.biosynthesis.III	Post_Active	0.0233939	0.0493764	156	156	0.636566	0.99621
PWY0.1297..superpathway.of.purine.deoxyribonucleosides.degradation	Post_Active	0.0598853	0.126845	156	155	0.637751	0.99621
PWY0.1477..ethanolamine.utilization	Post_Active	-0.0714122	0.152747	156	155	0.641024	0.99621
PWY.6992..1.5.anhydrofructose.degradation	Post_Active	-0.0689477	0.147567	156	42	0.641235	0.99621
ARG.POLYAMINE.SYN..superpathway.of.arginine.and.polyamine.biosynthesis	Post_Active	-0.0512568	0.111001	156	156	0.645132	0.99621
COBALSYN.PWY..superpathway.of.adenosylcobalamin.salvage.from.cobinamide.I	Post_Active	-0.0209722	0.0456374	156	156	0.646727	0.99621
PWY.5971..palmitate.biosynthesis..type.II.fatty.acid.synthase.	Post_Active	-0.0971266	0.211489	156	79	0.646934	0.99621
GALACTUROCAT.PWY..D.galacturonate.degradation.I	Post_Active	-0.0245285	0.0536646	156	156	0.648498	0.99621
GLYCOGENSYNTH.PWY..glycogen.biosynthesis.I..from.ADP.D.Glucose.	Post_Active	-0.0131295	0.0288954	156	156	0.650426	0.99621
POLYAMSYN.PWY..superpathway.of.polyamine.biosynthesis.I	Post_Active	-0.053014	0.117375	156	156	0.652375	0.99621
UNINTEGRATED	Post_Active	-0.00240556	0.00546058	156	156	0.660393	0.99621
GLUTORN.PWY..L.ornithine.biosynthesis.I	Post_Active	-0.0135329	0.031062	156	156	0.663903	0.99621
PWY.5695..inosine.5..phosphate.degradation	Post_Active	0.00644502	0.0147943	156	156	0.663925	0.99621
PWY.5367..petroselinate.biosynthesis	Post_Active	-0.097655	0.225304	156	81	0.665521	0.99621
PWY.7340..9.cis..11.trans.octadecadienoyl.CoA.degradation..isomerase.dependent..yeast.	Post_Active	-0.0558263	0.130215	156	20	0.668956	0.99621
GLYCOL.GLYOXDEG.PWY..superpathway.of.glycol.metabolism.and.degradation	Post_Active	0.0827906	0.194356	156	31	0.670931	0.99621
PWY.6151..S.adenosyl.L.methionine.salvage.I	Post_Active	0.00715874	0.0169666	156	156	0.673875	0.99621
GLUCOSE1PMETAB.PWY..glucose.and.glucose.1.phosphate.degradation	Post_Active	0.059118	0.141363	156	86	0.676599	0.99621
RUMP.PWY..formaldehyde.oxidation.I	Post_Active	-0.0689849	0.165459	156	110	0.677518	0.99621
PWY.5189..tetrapyrrole.biosynthesis.II..from.glycine.	Post_Active	0.0748801	0.180029	156	64	0.678243	0.99621
PWY.7220..adenosine.deoxyribonucleotides.de.novo.biosynthesis.II	Post_Active	0.0213309	0.0514957	156	156	0.679495	0.99621
PWY.7222..guanosine.deoxyribonucleotides.de.novo.biosynthesis.II	Post_Active	0.0213309	0.0514957	156	156	0.679495	0.99621
PWY.6628..superpathway.of.L.phenylalanine.biosynthesis	Post_Active	0.0177623	0.0444353	156	156	0.690104	0.99621
PWY.7115..C4.photosynthetic.carbon.assimilation.cycle..NAD.ME.type	Post_Active	0.0455314	0.11633	156	149	0.696239	0.99621
PWY.7204..pyridoxal.5..phosphate.salvage.II..plants.	Post_Active	-0.0432043	0.110584	156	19	0.696753	0.99621
PWY.5497..purine.nucleobases.degradation.II..anaerobic.	Post_Active	-0.0886878	0.22724	156	122	0.697063	0.99621
PWY.7858...5Z..dodecenoate.biosynthesis.II	Post_Active	0.06852	0.176508	156	54	0.698599	0.99621
HEXITOLDEGSUPER.PWY..superpathway.of.hexitol.degradation..bacteria.	Post_Active	0.0791988	0.204929	156	62	0.699877	0.99621
POLYAMINSYN3.PWY..superpathway.of.polyamine.biosynthesis.II	Post_Active	-0.0733841	0.190176	156	100	0.700313	0.99621
PWY.7392..taxadiene.biosynthesis..engineered.	Post_Active	-0.0304958	0.0798731	156	149	0.703323	0.99621
ARGSYN.PWY..L.arginine.biosynthesis.I..via.L.ornithine.	Post_Active	-0.0117257	0.0314127	156	156	0.709637	0.99621
PWY.1042..glycolysis.IV	Post_Active	-0.00791109	0.0216673	156	156	0.715705	0.99621
POLYISOPRENSYN.PWY..polyisoprenoid.biosynthesis..E..coli.	Post_Active	-0.0203482	0.0558545	156	152	0.716309	0.99621
PWY66.391..fatty.acid..beta..oxidation.VI..mammalian.peroxisome.	Post_Active	-0.0716056	0.196985	156	68	0.716909	0.99621
PWY.6123..inosine.5..phosphate.biosynthesis.I	Post_Active	0.00805529	0.0222073	156	156	0.71748	0.99621
PENTOSE.P.PWY..pentose.phosphate.pathway	Post_Active	-0.00954851	0.0268272	156	156	0.722559	0.99621
FUC.RHAMCAT.PWY..superpathway.of.fucose.and.rhamnose.degradation	Post_Active	-0.0332144	0.0938029	156	151	0.723931	0.99621
PWY0.1298..superpathway.of.pyrimidine.deoxyribonucleosides.degradation	Post_Active	0.0520821	0.147399	156	151	0.724489	0.99621
PWY.7229..superpathway.of.adenosine.nucleotides.de.novo.biosynthesis.I	Post_Active	0.0114186	0.0330382	156	156	0.730274	0.99621
PWY.6630..superpathway.of.L.tyrosine.biosynthesis	Post_Active	0.0218048	0.0635511	156	156	0.732154	0.99621
PWY.821..superpathway.of.sulfur.amino.acid.biosynthesis..Saccharomyces.cerevisiae.	Post_Active	0.0741536	0.216993	156	53	0.733188	0.99621
PEPTIDOGLYCANSYN.PWY..peptidoglycan.biosynthesis.I..meso.diaminopimelate.containing.	Post_Active	0.00400972	0.0119272	156	156	0.737356	0.99621
PWY.6126..superpathway.of.adenosine.nucleotides.de.novo.biosynthesis.II	Post_Active	0.0133063	0.0403124	156	156	0.741951	0.99621
PWY.5973..cis.vaccenate.biosynthesis	Post_Active	0.00838895	0.0256018	156	156	0.743767	0.99621
PWY.5384..sucrose.degradation.IV..sucrose.phosphorylase.	Post_Active	-0.0158167	0.0489925	156	156	0.747414	0.99621
PWY.561..superpathway.of.glyoxylate.cycle.and.fatty.acid.degradation	Post_Active	0.0648532	0.202548	156	47	0.749425	0.99621
RHAMCAT.PWY..L.rhamnose.degradation.I	Post_Active	0.0109374	0.0342879	156	156	0.750326	0.99621
PWY.6478..GDP.D.glycero..alpha..D.manno.heptose.biosynthesis	Post_Active	-0.0423708	0.133644	156	57	0.751795	0.99621
PWY.7400..L.arginine.biosynthesis.IV..archaebacteria.	Post_Active	-0.0110592	0.0349906	156	156	0.752537	0.99621
PWY.7238..sucrose.biosynthesis.II	Post_Active	-0.00814229	0.0258767	156	156	0.753604	0.99621
PWY.7883..anhydromuropeptides.recycling.II	Post_Active	-0.0505271	0.160927	156	142	0.754116	0.99621
PWY.5705..allantoin.degradation.to.glyoxylate.III	Post_Active	0.0380803	0.123276	156	25	0.757962	0.99621
PWY.6125..superpathway.of.guanosine.nucleotides.de.novo.biosynthesis.II	Post_Active	0.0136948	0.0444051	156	156	0.758343	0.99621
PWY66.429..fatty.acid.biosynthesis.initiation..mitochondria.	Post_Active	0.00601496	0.0202866	156	156	0.767394	0.99621
PWY.7228..superpathway.of.guanosine.nucleotides.de.novo.biosynthesis.I	Post_Active	0.0119126	0.0406818	156	156	0.770196	0.99621
PWY.6936..seleno.amino.acid.biosynthesis..plants.	Post_Active	0.0194576	0.0666047	156	156	0.770716	0.99621
PWY.7385..1.3.propanediol.biosynthesis..engineered.	Post_Active	0.0765383	0.264992	156	41	0.773243	0.99621
PWY.6124..inosine.5..phosphate.biosynthesis.II	Post_Active	0.00700609	0.0245753	156	156	0.776098	0.99621
PANTOSYN.PWY..superpathway.of.coenzyme.A.biosynthesis.I..bacteria.	Post_Active	0.00503586	0.0177541	156	156	0.7772	0.99621
PWY.6700..queuosine.biosynthesis.I..de.novo.	Post_Active	-0.00403618	0.0143259	156	156	0.77866	0.99621
P125.PWY..superpathway.of..R.R..butanediol.biosynthesis	Post_Active	0.0354369	0.126563	156	31	0.77999	0.99621
PWY.5989..stearate.biosynthesis.II..bacteria.and.plants.	Post_Active	0.0300602	0.110677	156	154	0.786421	0.99621
HISTSYN.PWY..L.histidine.biosynthesis	Post_Active	-0.00375871	0.0138852	156	156	0.787116	0.99621
PWY.2941..L.lysine.biosynthesis.II	Post_Active	0.0137786	0.0520603	156	156	0.791749	0.99621
PWY.7663..gondoate.biosynthesis..anaerobic.	Post_Active	0.0072473	0.0274672	156	156	0.792373	0.99621
PWY.7345..superpathway.of.anaerobic.sucrose.degradation	Post_Active	-0.0140073	0.0532348	156	154	0.792934	0.99621
PWY.621..sucrose.degradation.III..sucrose.invertase.	Post_Active	-0.0138626	0.0529286	156	155	0.793867	0.99621
HISDEG.PWY..L.histidine.degradation.I	Post_Active	0.0119593	0.0457946	156	156	0.79445	0.99621
PWY.5100..pyruvate.fermentation.to.acetate.and.lactate.II	Post_Active	0.0110436	0.0423327	156	156	0.794661	0.99621
PWY.6122..5.aminoimidazole.ribonucleotide.biosynthesis.II	Post_Active	0.00384775	0.0149233	156	156	0.797002	0.99621
PWY.6277..superpathway.of.5.aminoimidazole.ribonucleotide.biosynthesis	Post_Active	0.00384775	0.0149233	156	156	0.797002	0.99621
METH.ACETATE.PWY..methanogenesis.from.acetate	Post_Active	-0.0190493	0.0748446	156	155	0.799556	0.99621
PWY.5121..superpathway.of.geranylgeranyl.diphosphate.biosynthesis.II..via.MEP.	Post_Active	-0.0143808	0.0569322	156	156	0.80104	0.99621
FAO.PWY..fatty.acid..beta..oxidation.I..generic.	Post_Active	0.0574064	0.230538	156	39	0.803809	0.99621
PWY.6731..starch.degradation.III	Post_Active	-0.0103107	0.0415917	156	156	0.804661	0.99621
GALACTITOLCAT.PWY..galactitol.degradation	Post_Active	0.0464101	0.211657	156	63	0.826835	0.99621
PWY66.409..superpathway.of.purine.nucleotide.salvage	Post_Active	0.0271714	0.124387	156	151	0.827476	0.99621
PWY.5004..superpathway.of.L.citrulline.metabolism	Post_Active	-0.0330506	0.153288	156	46	0.829685	0.99621
PANTO.PWY..phosphopantothenate.biosynthesis.I	Post_Active	0.00440032	0.0212044	156	156	0.835976	0.99621
PWY.7199..pyrimidine.deoxyribonucleosides.salvage	Post_Active	-0.00307822	0.0149237	156	156	0.836955	0.99621
ARGSYNBSUB.PWY..L.arginine.biosynthesis.II..acetyl.cycle.	Post_Active	-0.00682313	0.0341298	156	156	0.841904	0.99621
PWY.7209..superpathway.of.pyrimidine.ribonucleosides.degradation	Post_Active	-0.0356086	0.179372	156	96	0.842997	0.99621
PWY.6902..chitin.degradation.II..Vibrio.	Post_Active	-0.0139386	0.0703966	156	156	0.843401	0.99621
CALVIN.PWY..Calvin.Benson.Bassham.cycle	Post_Active	0.00427508	0.0216991	156	156	0.844168	0.99621
SALVADEHYPOX.PWY..adenosine.nucleotides.degradation.II	Post_Active	-0.0201886	0.102792	156	156	0.844646	0.99621
PWY.6385..peptidoglycan.biosynthesis.III..mycobacteria.	Post_Active	0.00204115	0.0106409	156	156	0.848227	0.99621
PWY.841..superpathway.of.purine.nucleotides.de.novo.biosynthesis.I	Post_Active	0.00588949	0.0310507	156	156	0.849906	0.99621
HEMESYN2.PWY..heme.b.biosynthesis.II..oxygen.independent.	Post_Active	-0.0224195	0.118701	156	151	0.850531	0.99621
DAPLYSINESYN.PWY..L.lysine.biosynthesis.I	Post_Active	0.0186706	0.0992494	156	156	0.851122	0.99621
PWY.6859..all.trans.farnesol.biosynthesis	Post_Active	-0.0143828	0.0792489	156	149	0.856309	0.99621
PWY.8178..pentose.phosphate.pathway..non.oxidative.branch..II	Post_Active	0.00575808	0.0327003	156	156	0.860542	0.99621
NONMEVIPP.PWY..methylerythritol.phosphate.pathway.I	Post_Active	-0.00199165	0.0114943	156	156	0.862746	0.99621
PWY.5920..superpathway.of.heme.b.biosynthesis.from.glycine	Post_Active	-0.0304457	0.177171	156	35	0.863865	0.99621
HEME.BIOSYNTHESIS.II..heme.b.biosynthesis.I..aerobic.	Post_Active	-0.0241242	0.142313	156	143	0.865694	0.99621
P461.PWY..hexitol.fermentation.to.lactate..formate..ethanol.and.acetate	Post_Active	0.0197601	0.117299	156	155	0.866521	0.99621
VALSYN.PWY..L.valine.biosynthesis	Post_Active	-0.00299149	0.0177734	156	156	0.866637	0.99621
PWY.6285..superpathway.of.fatty.acids.biosynthesis..E..coli.	Post_Active	0.023434	0.140402	156	30	0.86774	0.99621
PWY.7197..pyrimidine.deoxyribonucleotide.phosphorylation	Post_Active	-0.00747992	0.0452834	156	156	0.869097	0.99621
PWY0.1337..oleate..beta..oxidation	Post_Active	-0.0328822	0.199296	156	25	0.869246	0.99621
PWY.8190..L.glutamate.degradation.XI..reductive.Stickland.reaction.	Post_Active	0.016081	0.103065	156	19	0.876289	0.99621
PWY.6901..superpathway.of.glucose.and.xylose.degradation	Post_Active	-0.00431545	0.0289382	156	156	0.88172	0.99621
HEME.BIOSYNTHESIS.II.1..heme.b.biosynthesis.V..aerobic.	Post_Active	-0.0327398	0.223395	156	76	0.883744	0.99621
PWY.6387..UDP.N.acetylmuramoyl.pentapeptide.biosynthesis.I..meso.diaminopimelate.containing.	Post_Active	0.00166376	0.0114167	156	156	0.884394	0.99621
PWY.6549..L.glutamine.biosynthesis.III	Post_Active	0.0148932	0.102217	156	155	0.884419	0.99621
ORNDEG.PWY..superpathway.of.ornithine.degradation	Post_Active	-0.029571	0.20407	156	86	0.885043	0.99621
PWY.6749..CMP.legionaminate.biosynthesis.I	Post_Active	-0.0196155	0.140159	156	81	0.888947	0.99621
UNMAPPED	Post_Active	0.00243051	0.0175524	156	156	0.890114	0.99621
PWY0.1479..tRNA.processing	Post_Active	-0.0110202	0.0806594	156	156	0.891568	0.99621
PWY0.1061..superpathway.of.L.alanine.biosynthesis	Post_Active	-0.0158951	0.116487	156	150	0.891704	0.99621
X1CMET2.PWY..folate.transformations.III..E..coli.	Post_Active	0.0023673	0.0175387	156	156	0.89287	0.99621
PWY.5723..Rubisco.shunt	Post_Active	-0.0282383	0.220597	156	52	0.898369	0.99621
PWY.5667..CDP.diacylglycerol.biosynthesis.I	Post_Active	-0.0020267	0.0160777	156	156	0.899911	0.99621
PWY0.1319..CDP.diacylglycerol.biosynthesis.II	Post_Active	-0.0020267	0.0160777	156	156	0.899911	0.99621
PWY0.1261..anhydromuropeptides.recycling.I	Post_Active	0.0067935	0.0546589	156	156	0.901307	0.99621
PWY.5686..UMP.biosynthesis.I	Post_Active	-0.00152282	0.0126959	156	156	0.904739	0.99621
PWY.7790..UMP.biosynthesis.II	Post_Active	-0.00152282	0.0126959	156	156	0.904739	0.99621
PWY.7791..UMP.biosynthesis.III	Post_Active	-0.00152282	0.0126959	156	156	0.904739	0.99621
PWY.6292..superpathway.of.L.cysteine.biosynthesis..mammalian.	Post_Active	-0.00836239	0.0709258	156	154	0.906353	0.99621
PWY.6386..UDP.N.acetylmuramoyl.pentapeptide.biosynthesis.II..lysine.containing.	Post_Active	0.00127349	0.0109177	156	156	0.907349	0.99621
GLYCOCAT.PWY..glycogen.degradation.I	Post_Active	-0.00863707	0.0769614	156	156	0.910844	0.99621
PWY.7688..dTDP..alpha..D.ravidosamine.and.dTDP.4.acetyl..alpha..D.ravidosamine.biosynthesis	Post_Active	-0.0143654	0.139138	156	77	0.917951	0.99621
PWY.6168..flavin.biosynthesis.III..fungi.	Post_Active	-0.0118684	0.128458	156	138	0.92655	0.99621
PWY.5030..L.histidine.degradation.III	Post_Active	-0.00387083	0.046903	156	156	0.934372	0.99621
PWY0.845..superpathway.of.pyridoxal.5..phosphate.biosynthesis.and.salvage	Post_Active	0.00408275	0.0525588	156	156	0.93822	0.99621
PWY.7977..L.methionine.biosynthesis.IV	Post_Active	-0.00143877	0.0185938	156	156	0.938458	0.99621
PWY.7242..D.fructuronate.degradation	Post_Active	0.00440938	0.0575524	156	156	0.939065	0.99621
BIOTIN.BIOSYNTHESIS.PWY..biotin.biosynthesis.I	Post_Active	-0.00887025	0.117849	156	152	0.940134	0.99621
ECASYN.PWY..enterobacterial.common.antigen.biosynthesis	Post_Active	0.00906024	0.122735	156	19	0.941284	0.99621
PWY.6895..superpathway.of.thiamine.diphosphate.biosynthesis.II	Post_Active	-0.00753084	0.10223	156	154	0.941406	0.99621
KDO.NAGLIPASYN.PWY..superpathway.of..Kdo.2.lipid.A.biosynthesis	Post_Active	0.00968053	0.137648	156	19	0.944025	0.99621
PWY.6590..superpathway.of.Clostridium.acetobutylicum.acidogenic.fermentation	Post_Active	0.0050876	0.0723843	156	156	0.94409	0.99621
NONOXIPENT.PWY..pentose.phosphate.pathway..non.oxidative.branch..I	Post_Active	0.00249226	0.0356958	156	156	0.944461	0.99621
PWY.7111..pyruvate.fermentation.to.isobutanol..engineered.	Post_Active	-0.00294954	0.0428246	156	156	0.945211	0.99621
FASYN.ELONG.PWY..fatty.acid.elongation....saturated	Post_Active	-0.00790065	0.122202	156	152	0.948565	0.99621
CENTFERM.PWY..pyruvate.fermentation.to.butanoate	Post_Active	0.00450999	0.074418	156	156	0.951782	0.99621
PWY0.1415..superpathway.of.heme.b.biosynthesis.from.uroporphyrinogen.III	Post_Active	0.0120027	0.198509	156	61	0.951893	0.99621
PWY.6435..4.hydroxybenzoate.biosynthesis.III..plants.	Post_Active	-0.00486527	0.0814404	156	20	0.952468	0.99621
GLUCUROCAT.PWY..superpathway.of..beta..D.glucuronosides.degradation	Post_Active	0.00288111	0.0499951	156	156	0.954146	0.99621
PWY.7208..superpathway.of.pyrimidine.nucleobases.salvage	Post_Active	0.00224012	0.0412347	156	156	0.956772	0.99621
P41.PWY..pyruvate.fermentation.to.acetate.and..S..lactate.I	Post_Active	0.00243038	0.0469952	156	156	0.958846	0.99621
PWY.7664..oleate.biosynthesis.IV..anaerobic.	Post_Active	-0.00632711	0.123977	156	152	0.959388	0.99621
P23.PWY..reductive.TCA.cycle.I	Post_Active	0.00804421	0.162658	156	47	0.960644	0.99621
TRNA.CHARGING.PWY..tRNA.charging	Post_Active	-0.000465401	0.0107877	156	156	0.965664	0.99621
PWY.6471..peptidoglycan.biosynthesis.IV..Enterococcus.faecium.	Post_Active	0.00254785	0.0620802	156	19	0.967335	0.99621
PYRIDOXSYN.PWY..pyridoxal.5..phosphate.biosynthesis.I	Post_Active	0.00237505	0.0582995	156	156	0.967576	0.99621
PWY.5136..fatty.acid..beta..oxidation.II..plant.peroxisome.	Post_Active	0.00760277	0.203025	156	133	0.970194	0.99621
PWY.6282..palmitoleate.biosynthesis.I..from..5Z..dodec.5.enoate.	Post_Active	-0.00467852	0.125546	156	152	0.970339	0.99621
PWY0.862...5Z..dodecenoate.biosynthesis.I	Post_Active	-0.00447994	0.125892	156	152	0.971676	0.99621
PWY.6588..pyruvate.fermentation.to.acetone	Post_Active	0.00732256	0.212611	156	104	0.972586	0.99621
NAGLIPASYN.PWY..lipid.IVA.biosynthesis..E..coli.	Post_Active	-0.00234121	0.0698224	156	153	0.97331	0.99621
PWY.8073..lipid.IVA.biosynthesis..P..putida.	Post_Active	-0.00234121	0.0698224	156	153	0.97331	0.99621
COMPLETE.ARO.PWY..superpathway.of.aromatic.amino.acid.biosynthesis	Post_Active	0.000473929	0.0154631	156	156	0.975603	0.99621
PWY.5855..ubiquinol.7.biosynthesis..early.decarboxylation.	Post_Active	-0.00511816	0.167585	156	21	0.975689	0.99621
PWY.6608..guanosine.nucleotides.degradation.III	Post_Active	0.00218509	0.0722091	156	156	0.975912	0.99621
PWY.1861..formaldehyde.assimilation.II..assimilatory.RuMP.Cycle.	Post_Active	0.00447213	0.148508	156	152	0.976029	0.99621
PWY.7953..UDP.N.acetylmuramoyl.pentapeptide.biosynthesis.III..meso.diaminopimelate.containing.	Post_Active	-0.000334643	0.0111567	156	156	0.976124	0.99621
PWY.6519..8.amino.7.oxononanoate.biosynthesis.I	Post_Active	-0.00350008	0.121102	156	152	0.976994	0.99621
PWY.7196..superpathway.of.pyrimidine.ribonucleosides.salvage	Post_Active	0.00271531	0.0970837	156	37	0.977736	0.99621
PWY.5138..fatty.acid..beta..oxidation.IV..unsaturated..even.number.	Post_Active	-0.00619007	0.260918	156	37	0.981115	0.99621
PWY.822..fructan.biosynthesis	Post_Active	-0.0024274	0.102564	156	18	0.981159	0.99621
GLYCOLYSIS.E.D..superpathway.of.glycolysis.and.the.Entner.Doudoroff.pathway	Post_Active	0.00114243	0.0524908	156	155	0.982674	0.99621
PWY.6305..superpathway.of.putrescine.biosynthesis	Post_Active	-0.00104507	0.0555239	156	156	0.985016	0.996737
PWY0.301..L.ascorbate.degradation.I..bacterial..anaerobic.	Post_Active	-0.00266743	0.246324	156	76	0.991379	0.998616
PWY.6121..5.aminoimidazole.ribonucleotide.biosynthesis.I	Post_Active	0.000114588	0.0171439	156	156	0.994679	0.999187
TCA.GLYOX.BYPASS..superpathway.of.glyoxylate.bypass.and.TCA	Post_Active	0.000618923	0.213187	156	41	0.997689	0.999187
PWY.7013...S..propane.1.2.diol.degradation	Post	0.363289	0.108198	156	153	0.00107122	0.54893
P124.PWY..Bifidobacterium.shunt	Post	-0.407134	0.122774	156	116	0.00122809	0.54893
GOLPDLCAT.PWY..superpathway.of.glycerol.degradation.to.1.3.propanediol	Post	0.228231	0.0851936	156	154	0.00848326	0.99621
PWY.8187..L.arginine.degradation.XIII..reductive.Stickland.reaction.	Post	0.111502	0.0426777	156	156	0.0102097	0.99621
P185.PWY..formaldehyde.assimilation.III..dihydroxyacetone.cycle.	Post	0.229959	0.0903429	156	153	0.0122624	0.99621
PWY.5494..pyruvate.fermentation.to.propanoate.II..acrylate.pathway.	Post	0.283686	0.114505	156	37	0.0147059	0.99621
PWY3O.4107..NAD.salvage.pathway.V..PNC.V.cycle.	Post	-0.456017	0.189165	156	90	0.0175208	0.99621
PYRIDNUCSAL.PWY..NAD.salvage.pathway.I..PNC.VI.cycle.	Post	-0.436347	0.183127	156	90	0.0188375	0.99621
ANAEROFRUCAT.PWY..homolactic.fermentation	Post	0.0741616	0.0311544	156	156	0.0189608	0.99621
GLYCOLYSIS..glycolysis.I..from.glucose.6.phosphate.	Post	0.0879924	0.0386753	156	156	0.0247764	0.99621
PWY.5484..glycolysis.II..from.fructose.6.phosphate.	Post	0.0861633	0.0384051	156	156	0.0268054	0.99621
PWY.5505..L.glutamate.and.L.glutamine.biosynthesis	Post	0.108832	0.0511991	156	156	0.0357024	0.99621
PROPFERM.PWY..superpathway.of.L.alanine.fermentation..Stickland.reaction.	Post	0.198899	0.107658	156	31	0.0672844	0.99621
PWY.8188..L.alanine.degradation.VI..reductive.Stickland.reaction.	Post	0.198899	0.107658	156	31	0.0672844	0.99621
PWY.8189..L.alanine.degradation.V..oxidative.Stickland.reaction.	Post	0.198899	0.107658	156	31	0.0672844	0.99621
KETOGLUCONMET.PWY..ketogluconate.metabolism	Post	-0.421185	0.228959	156	52	0.0684702	0.99621
PWY66.429..fatty.acid.biosynthesis.initiation..mitochondria.	Post	0.0290702	0.0164936	156	156	0.0806898	0.99621
PWY.7761..NAD.salvage.pathway.II..PNC.IV.cycle.	Post	0.108226	0.0624958	156	156	0.0860432	0.99621
PWY.5497..purine.nucleobases.degradation.II..anaerobic.	Post	0.31459	0.184753	156	122	0.091365	0.99621
PWY.7198..pyrimidine.deoxyribonucleotides.de.novo.biosynthesis.IV	Post	-0.135488	0.0803133	156	155	0.0943621	0.99621
PWY.7211..superpathway.of.pyrimidine.deoxyribonucleotides.de.novo.biosynthesis	Post	0.277367	0.164924	156	122	0.095366	0.99621
PWY.6527..stachyose.degradation	Post	0.0525859	0.0313807	156	156	0.0965678	0.99621
PWY.6823..molybdopterin.biosynthesis	Post	0.0610658	0.0364692	156	156	0.0967976	0.99621
PWY.8131..5..deoxyadenosine.degradation.II	Post	0.110228	0.0668645	156	156	0.102008	0.99621
GLYOXYLATE.BYPASS..glyoxylate.cycle	Post	-0.34123	0.209864	156	65	0.10676	0.99621
PWY.5690..TCA.cycle.II..plants.and.fungi.	Post	0.184306	0.113575	156	129	0.107414	0.99621
PWY.7323..superpathway.of.GDP.mannose.derived.O.antigen.building.blocks.biosynthesis	Post	0.0759406	0.0473443	156	155	0.111498	0.99621
PWY.241..C4.photosynthetic.carbon.assimilation.cycle..NADP.ME.type	Post	-0.219612	0.140085	156	148	0.119751	0.99621
PWY.7117..C4.photosynthetic.carbon.assimilation.cycle..PEPCK.type	Post	-0.214265	0.137204	156	148	0.121173	0.99621
PWY.6953..dTDP.3.acetamido..alpha..D.fucose.biosynthesis	Post	0.137223	0.0898208	156	26	0.129363	0.99621
PWY.7184..pyrimidine.deoxyribonucleotides.de.novo.biosynthesis.I	Post	0.283735	0.188065	156	122	0.134158	0.99621
PWY.6545..pyrimidine.deoxyribonucleotides.de.novo.biosynthesis.III	Post	0.282806	0.187545	156	122	0.134355	0.99621
PWY.6897..thiamine.diphosphate.salvage.II	Post	0.0285765	0.0190227	156	156	0.135813	0.99621
GLCMANNANAUT.PWY..superpathway.of.N.acetylglucosamine..N.acetylmannosamine.and.N.acetylneuraminate.degradation	Post	0.0572228	0.0381148	156	156	0.136045	0.99621
PWY.6906..chitin.derivatives.degradation	Post	0.145016	0.0990867	156	142	0.146096	0.99621
P441.PWY..superpathway.of.N.acetylneuraminate.degradation	Post	-0.160249	0.11015	156	152	0.14846	0.99621
FASYN.INITIAL.PWY..superpathway.of.fatty.acid.biosynthesis.initiation..E..coli.	Post	-0.18503	0.127674	156	70	0.150032	0.99621
PYRIDNUCSYN.PWY..NAD.de.novo.biosynthesis.I..from.aspartate.	Post	0.0205558	0.0141993	156	156	0.15047	0.99621
PWY.6305..superpathway.of.putrescine.biosynthesis	Post	0.0651343	0.0451426	156	156	0.151819	0.99621
PWY.5005..biotin.biosynthesis.II	Post	0.13289	0.0923155	156	138	0.152764	0.99621
PWY.6803..phosphatidylcholine.acyl.editing	Post	-0.266379	0.187715	156	72	0.158623	0.99621
PWY.7357..thiamine.phosphate.formation.from.pyrithiamine.and.oxythiamine..yeast.	Post	0.0318889	0.0228546	156	156	0.165654	0.99621
PWY.5913..partial.TCA.cycle..obligate.autotrophs.	Post	-0.178943	0.128437	156	150	0.166291	0.99621
PWY.821..superpathway.of.sulfur.amino.acid.biosynthesis..Saccharomyces.cerevisiae.	Post	-0.241089	0.176421	156	53	0.174487	0.99621
PWY0.1586..peptidoglycan.maturation..meso.diaminopimelate.containing.	Post	0.0278376	0.0205735	156	156	0.178732	0.99621
PWY.5154..L.arginine.biosynthesis.III..via.N.acetyl.L.citrulline.	Post	0.0313726	0.0234119	156	156	0.182913	0.99621
PWY.7992..superpathway.of.menaquinol.8.biosynthesis.III	Post	-0.145231	0.108794	156	96	0.184585	0.99621
PWY.6630..superpathway.of.L.tyrosine.biosynthesis	Post	-0.0688219	0.0516689	156	156	0.185542	0.99621
PWY.7316..dTDP.N.acetylviosamine.biosynthesis	Post	0.144337	0.108866	156	54	0.187568	0.99621
PWY.6606..guanosine.nucleotides.degradation.II	Post	0.091526	0.0690958	156	156	0.187959	0.99621
COLANSYN.PWY..colanic.acid.building.blocks.biosynthesis	Post	0.0300609	0.022713	156	156	0.188337	0.99621
PWY.6285..superpathway.of.fatty.acids.biosynthesis..E..coli.	Post	0.147519	0.114151	156	30	0.198876	0.99621
PWY.6703..preQ0.biosynthesis	Post	0.0275509	0.0213699	156	156	0.19994	0.99621
PWY0.42..2.methylcitrate.cycle.I	Post	-0.198072	0.1564	156	38	0.207952	0.99621
PWY.7197..pyrimidine.deoxyribonucleotide.phosphorylation	Post	0.0460016	0.0368167	156	156	0.21407	0.99621
PWY.6353..purine.nucleotides.degradation.II..aerobic.	Post	0.0809902	0.0651532	156	156	0.216404	0.99621
HCAMHPDEG.PWY..3.phenylpropanoate.and.3..3.hydroxyphenyl.propanoate.degradation.to.2.hydroxypentadienoate	Post	-0.162103	0.13133	156	20	0.219649	0.99621
PWY.6690..cinnamate.and.3.hydroxycinnamate.degradation.to.2.hydroxypentadienoate	Post	-0.162103	0.13133	156	20	0.219649	0.99621
PWY0.1277..3.phenylpropanoate.and.3..3.hydroxyphenyl.propanoate.degradation	Post	-0.141309	0.115352	156	18	0.223107	0.99621
PWY.7663..gondoate.biosynthesis..anaerobic.	Post	0.0272279	0.0223316	156	156	0.225285	0.99621
PWY.5667..CDP.diacylglycerol.biosynthesis.I	Post	0.0158862	0.0130717	156	156	0.226774	0.99621
PWY0.1319..CDP.diacylglycerol.biosynthesis.II	Post	0.0158862	0.0130717	156	156	0.226774	0.99621
PWY.5676..acetyl.CoA.fermentation.to.butanoate.II	Post	-0.0939876	0.077571	156	156	0.228175	0.99621
PENTOSE.P.PWY..pentose.phosphate.pathway	Post	0.026418	0.0218113	156	156	0.228341	0.99621
PWY.7118..chitin.deacetylation	Post	-0.248463	0.205998	156	58	0.230304	0.99621
PWY4FS.7..phosphatidylglycerol.biosynthesis.I..plastidic.	Post	0.0447348	0.0371516	156	156	0.23106	0.99621
PWY4FS.8..phosphatidylglycerol.biosynthesis.II..non.plastidic.	Post	0.0447348	0.0371516	156	156	0.23106	0.99621
PWY.5973..cis.vaccenate.biosynthesis	Post	0.0246525	0.020815	156	156	0.238754	0.99621
PWY.7208..superpathway.of.pyrimidine.nucleobases.salvage	Post	0.039283	0.0335251	156	156	0.243765	0.99621
PWY.7094..fatty.acid.salvage	Post	0.203843	0.175654	156	29	0.248299	0.99621
PWY.841..superpathway.of.purine.nucleotides.de.novo.biosynthesis.I	Post	0.0292583	0.0252451	156	156	0.248915	0.99621
SULFATE.CYS.PWY..superpathway.of.sulfate.assimilation.and.cysteine.biosynthesis	Post	-0.280139	0.244483	156	122	0.254273	0.99621
PWY.5971..palmitate.biosynthesis..type.II.fatty.acid.synthase.	Post	0.196867	0.171947	156	79	0.25465	0.99621
PWY.5345..superpathway.of.L.methionine.biosynthesis..by.sulfhydrylation.	Post	-0.27789	0.243123	156	122	0.255446	0.99621
RIBOSYN2.PWY..flavin.biosynthesis.I..bacteria.and.plants.	Post	0.0228505	0.0199925	156	156	0.255465	0.99621
SO4ASSIM.PWY..assimilatory.sulfate.reduction.I	Post	-0.285394	0.251244	156	122	0.258383	0.99621
PWY.5188..tetrapyrrole.biosynthesis.I..from.glutamate.	Post	0.0463706	0.0410208	156	156	0.260697	0.99621
ARGININE.SYN4.PWY..L.ornithine.biosynthesis.II	Post	0.0425784	0.0377642	156	156	0.261922	0.99621
PHOSLIPSYN.PWY..superpathway.of.phospholipid.biosynthesis.I..bacteria.	Post	0.0369921	0.0328789	156	156	0.262926	0.99621
PWY.6507..4.deoxy.L.threo.hex.4.enopyranuronate.degradation	Post	0.0521268	0.0464041	156	156	0.263681	0.99621
PWY.5972..stearate.biosynthesis.I..animals.	Post	0.118526	0.105893	156	16	0.265364	0.99621
PWY.5104..L.isoleucine.biosynthesis.IV	Post	-0.192095	0.172762	156	56	0.268532	0.99621
PWY.724..superpathway.of.L.lysine..L.threonine.and.L.methionine.biosynthesis.II	Post	0.0152427	0.0137504	156	156	0.269982	0.99621
PWY.7115..C4.photosynthetic.carbon.assimilation.cycle..NAD.ME.type	Post	-0.103594	0.0945795	156	149	0.275709	0.99621
PWY.7210..pyrimidine.deoxyribonucleotides.biosynthesis.from.CTP	Post	0.189316	0.176722	156	112	0.286325	0.99621
PWY66.409..superpathway.of.purine.nucleotide.salvage	Post	0.107586	0.10113	156	151	0.289657	0.99621
PWY.6126..superpathway.of.adenosine.nucleotides.de.novo.biosynthesis.II	Post	0.0348283	0.0327751	156	156	0.290214	0.99621
SER.GLYSYN.PWY..superpathway.of.L.serine.and.glycine.biosynthesis.I	Post	0.0235686	0.0222897	156	156	0.292589	0.99621
THISYNARA.PWY..superpathway.of.thiamine.diphosphate.biosynthesis.III..eukaryotes.	Post	0.0314691	0.0298145	156	156	0.293446	0.99621
PWY.6317..D.galactose.degradation.I..Leloir.pathway.	Post	0.0259706	0.0247371	156	156	0.296026	0.99621
GALACTUROCAT.PWY..D.galacturonate.degradation.I	Post	0.0451768	0.0436309	156	156	0.302677	0.99621
GLYCOGENSYNTH.PWY..glycogen.biosynthesis.I..from.ADP.D.Glucose.	Post	0.0242682	0.0234928	156	156	0.303805	0.99621
PWY.7229..superpathway.of.adenosine.nucleotides.de.novo.biosynthesis.I	Post	0.0276999	0.026861	156	156	0.30464	0.99621
PWY.6125..superpathway.of.guanosine.nucleotides.de.novo.biosynthesis.II	Post	0.0371215	0.0361026	156	156	0.306046	0.99621
PWY.5840..superpathway.of.menaquinol.7.biosynthesis	Post	-0.150529	0.146645	156	96	0.306842	0.99621
GALACTARDEG.PWY..D.galactarate.degradation.I	Post	-0.153406	0.149852	156	127	0.308148	0.99621
GLUCARGALACTSUPER.PWY..superpathway.of.D.glucarate.and.D.galactarate.degradation	Post	-0.153406	0.149852	156	127	0.308148	0.99621
PWY.7228..superpathway.of.guanosine.nucleotides.de.novo.biosynthesis.I	Post	0.0336275	0.0330755	156	156	0.311478	0.99621
PWY.5130..2.oxobutanoate.degradation.I	Post	0.0863802	0.0857327	156	152	0.315824	0.99621
P42.PWY..incomplete.reductive.TCA.cycle	Post	0.127102	0.126827	156	146	0.318398	0.99621
PWY.7942..5.oxo.L.proline.metabolism	Post	-0.161302	0.161259	156	39	0.319318	0.99621
PWY.5838..superpathway.of.menaquinol.8.biosynthesis.I	Post	-0.132225	0.132615	156	104	0.320861	0.99621
PWY.5897..superpathway.of.menaquinol.11.biosynthesis	Post	-0.134293	0.13487	156	105	0.321504	0.99621
PWY.5898..superpathway.of.menaquinol.12.biosynthesis	Post	-0.134293	0.13487	156	105	0.321504	0.99621
PWY.5899..superpathway.of.menaquinol.13.biosynthesis	Post	-0.134293	0.13487	156	105	0.321504	0.99621
COBALSYN.PWY..superpathway.of.adenosylcobalamin.salvage.from.cobinamide.I	Post	0.0365856	0.0371046	156	156	0.326226	0.99621
PWY.5861..superpathway.of.demethylmenaquinol.8.biosynthesis.I	Post	-0.132687	0.135361	156	104	0.329053	0.99621
PWY0.1241..ADP.L.glycero..beta..D.manno.heptose.biosynthesis	Post	0.0597169	0.0609299	156	154	0.329127	0.99621
PWY.6731..starch.degradation.III	Post	0.0330247	0.0338153	156	156	0.330848	0.99621
PWY.5837..2.carboxy.1.4.naphthoquinol.biosynthesis	Post	-0.137006	0.140397	156	105	0.33122	0.99621
HISTSYN.PWY..L.histidine.biosynthesis	Post	0.0109779	0.0112891	156	156	0.33291	0.99621
PWY.5367..petroselinate.biosynthesis	Post	0.177514	0.183179	156	81	0.334567	0.99621
P4.PWY..superpathway.of.L.lysine..L.threonine.and.L.methionine.biosynthesis.I	Post	-0.191537	0.198155	156	88	0.335811	0.99621
PWY0.781..aspartate.superpathway	Post	-0.190701	0.197524	156	88	0.336382	0.99621
PWY.7220..adenosine.deoxyribonucleotides.de.novo.biosynthesis.II	Post	0.0402674	0.0418675	156	156	0.338217	0.99621
PWY.7222..guanosine.deoxyribonucleotides.de.novo.biosynthesis.II	Post	0.0402674	0.0418675	156	156	0.338217	0.99621
THRESYN.PWY..superpathway.of.L.threonine.biosynthesis	Post	0.0191597	0.0199519	156	156	0.338952	0.99621
PWY.6470..peptidoglycan.biosynthesis.V...beta..lactam.resistance.	Post	-0.0802007	0.0835695	156	154	0.339257	0.99621
PWY.7282..4.amino.2.methyl.5.diphosphomethylpyrimidine.biosynthesis.II	Post	0.0277864	0.0291409	156	156	0.342358	0.99621
P164.PWY..purine.nucleobases.degradation.I..anaerobic.	Post	0.0818067	0.0862292	156	155	0.344781	0.99621
PWY.3841..folate.transformations.II..plants.	Post	0.0103984	0.0109993	156	156	0.346483	0.99621
PWY.7400..L.arginine.biosynthesis.IV..archaebacteria.	Post	0.026779	0.0284484	156	156	0.348542	0.99621
PWY0.1296..purine.ribonucleosides.degradation	Post	0.0343496	0.0365654	156	156	0.349521	0.99621
P161.PWY..acetylene.degradation..anaerobic.	Post	-0.149049	0.159645	156	123	0.352477	0.99621
PWY.561..superpathway.of.glyoxylate.cycle.and.fatty.acid.degradation	Post	-0.153645	0.164678	156	47	0.35283	0.99621
PWY.6612..superpathway.of.tetrahydrofolate.biosynthesis	Post	0.155325	0.169073	156	131	0.360208	0.99621
FOLSYN.PWY..superpathway.of.tetrahydrofolate.biosynthesis.and.salvage	Post	0.153535	0.168351	156	131	0.363705	0.99621
PWY.2942..L.lysine.biosynthesis.III	Post	0.0116255	0.0127567	156	156	0.364057	0.99621
PWY.6607..guanosine.nucleotides.degradation.I	Post	-0.108281	0.119936	156	126	0.368546	0.99621
PWY.6284..superpathway.of.unsaturated.fatty.acids.biosynthesis..E..coli.	Post	0.160184	0.178916	156	79	0.372518	0.99621
PWY0.1061..superpathway.of.L.alanine.biosynthesis	Post	-0.0843948	0.094707	156	150	0.374756	0.99621
PWY4LZ.257..superpathway.of.fermentation..Chlamydomonas.reinhardtii.	Post	-0.140096	0.157288	156	123	0.374977	0.99621
PWY.7199..pyrimidine.deoxyribonucleosides.salvage	Post	0.0107368	0.0121334	156	156	0.378089	0.99621
PWY.3001..superpathway.of.L.isoleucine.biosynthesis.I	Post	0.0138456	0.0156945	156	156	0.379531	0.99621
PWY.2941..L.lysine.biosynthesis.II	Post	0.0372274	0.0423266	156	156	0.380982	0.99621
PWY.5656..mannosylglycerate.biosynthesis.I	Post	-0.16791	0.191016	156	35	0.381303	0.99621
PWY.5030..L.histidine.degradation.III	Post	0.0334488	0.0381335	156	156	0.382261	0.99621
P122.PWY..heterolactic.fermentation	Post	0.138435	0.158303	156	34	0.38369	0.99621
PWY.5675..nitrate.reduction.V..assimilatory.	Post	-0.213472	0.244129	156	64	0.383759	0.99621
PWY.6595..superpathway.of.guanosine.nucleotides.degradation..plants.	Post	-0.102753	0.117871	156	126	0.385204	0.99621
GLYCOLYSIS.TCA.GLYOX.BYPASS..superpathway.of.glycolysis..pyruvate.dehydrogenase..TCA..and.glyoxylate.bypass	Post	0.0906906	0.104158	156	19	0.38577	0.99621
UNINTEGRATED	Post	0.0038646	0.00443962	156	156	0.385881	0.99621
PWY.6531..mannitol.cycle	Post	-0.0923914	0.107971	156	142	0.393965	0.99621
PWY0.1261..anhydromuropeptides.recycling.I	Post	0.0376163	0.0444393	156	156	0.399081	0.99621
PWY.7858...5Z..dodecenoate.biosynthesis.II	Post	0.120542	0.143506	156	54	0.402693	0.99621
DAPLYSINESYN.PWY..L.lysine.biosynthesis.I	Post	-0.0668162	0.0806927	156	156	0.409397	0.99621
PWY.622..starch.biosynthesis	Post	-0.0922301	0.111568	156	96	0.410164	0.99621
FUCCAT.PWY..fucose.degradation	Post	0.0777341	0.0941363	156	154	0.410672	0.99621
PWY.6168..flavin.biosynthesis.III..fungi.	Post	-0.0860934	0.10444	156	138	0.411486	0.99621
PWY.5862..superpathway.of.demethylmenaquinol.9.biosynthesis	Post	-0.120792	0.147665	156	97	0.415071	0.99621
PWY.5845..superpathway.of.menaquinol.9.biosynthesis	Post	-0.118865	0.145681	156	97	0.416261	0.99621
UDPNAGSYN.PWY..UDP.N.acetyl.D.glucosamine.biosynthesis.I	Post	-0.0419049	0.0515133	156	156	0.417646	0.99621
PWY.7315..dTDP.N.acetylthomosamine.biosynthesis	Post	-0.127889	0.161007	156	136	0.428685	0.99621
OANTIGEN.PWY..O.antigen.building.blocks.biosynthesis..E..coli.	Post	-0.0309784	0.0393918	156	156	0.433262	0.99621
PWY.7953..UDP.N.acetylmuramoyl.pentapeptide.biosynthesis.III..meso.diaminopimelate.containing.	Post	0.00710234	0.00907071	156	156	0.435268	0.99621
PWY.7434..terminal.O.glycans.residues.modification..via.type.2.precursor.disaccharide.	Post	0.0609524	0.0784294	156	33	0.438685	0.99621
PWY.4041...gamma..glutamyl.cycle	Post	-0.0496418	0.0640049	156	156	0.439605	0.99621
PWY.6700..queuosine.biosynthesis.I..de.novo.	Post	0.00898721	0.0116474	156	156	0.441966	0.99621
PWY.7371..1.4.dihydroxy.6.naphthoate.biosynthesis.II	Post	-0.0911475	0.11874	156	98	0.444314	0.99621
PWY.I9..L.cysteine.biosynthesis.VI..from.L.methionine.	Post	-0.0791109	0.103144	156	156	0.444682	0.99621
COMPLETE.ARO.PWY..superpathway.of.aromatic.amino.acid.biosynthesis	Post	0.00955101	0.012572	156	156	0.449008	0.99621
PWY1ZNC.1..assimilatory.sulfate.reduction.IV	Post	-0.0840085	0.114048	156	152	0.462877	0.99621
METH.ACETATE.PWY..methanogenesis.from.acetate	Post	0.044795	0.0608509	156	155	0.46316	0.99621
PWY.5189..tetrapyrrole.biosynthesis.II..from.glycine.	Post	-0.107659	0.146369	156	64	0.463531	0.99621
BRANCHED.CHAIN.AA.SYN.PWY..superpathway.of.branched.chain.amino.acid.biosynthesis	Post	0.0115927	0.0158956	156	156	0.467319	0.99621
UNMAPPED	Post	-0.0103538	0.0142706	156	156	0.469626	0.99621
RHAMCAT.PWY..L.rhamnose.degradation.I	Post	0.0200726	0.0278771	156	156	0.472987	0.99621
PWY.822..fructan.biosynthesis	Post	0.0596911	0.0833872	156	18	0.47556	0.99621
ANAGLYCOLYSIS.PWY..glycolysis.III..from.glucose.	Post	0.00871204	0.0121909	156	156	0.476306	0.99621
HSERMETANA.PWY..L.methionine.biosynthesis.III	Post	-0.0249861	0.0349771	156	156	0.476475	0.99621
PWY.5103..L.isoleucine.biosynthesis.III	Post	0.0129482	0.018167	156	156	0.477475	0.99621
PWY.5677..succinate.fermentation.to.butanoate	Post	0.0648433	0.0919384	156	32	0.482098	0.99621
PWY.7196..superpathway.of.pyrimidine.ribonucleosides.salvage	Post	0.0547685	0.0789319	156	37	0.489185	0.99621
ILEUSYN.PWY..L.isoleucine.biosynthesis.I..from.threonine.	Post	0.0110522	0.0159415	156	156	0.489536	0.99621
PPGPPMET.PWY..ppGpp.metabolism	Post	0.0743037	0.107401	156	147	0.490456	0.99621
GLUCOSE1PMETAB.PWY..glucose.and.glucose.1.phosphate.degradation	Post	0.0793788	0.114933	156	86	0.491205	0.99621
PWY.6147..6.hydroxymethyl.dihydropterin.diphosphate.biosynthesis.I	Post	0.0237073	0.0349241	156	156	0.498634	0.99621
NONOXIPENT.PWY..pentose.phosphate.pathway..non.oxidative.branch..I	Post	0.0196379	0.0290218	156	156	0.500002	0.99621
PYRIDOXSYN.PWY..pyridoxal.5..phosphate.biosynthesis.I	Post	0.0320568	0.0473992	156	156	0.500218	0.99621
PWY.1861..formaldehyde.assimilation.II..assimilatory.RuMP.Cycle.	Post	-0.081373	0.120741	156	152	0.501719	0.99621
PWY.6151..S.adenosyl.L.methionine.salvage.I	Post	0.00925184	0.0137943	156	156	0.503779	0.99621
HEXITOLDEGSUPER.PWY..superpathway.of.hexitol.degradation..bacteria.	Post	-0.111507	0.166613	156	62	0.5047	0.99621
PWY.7883..anhydromuropeptides.recycling.II	Post	0.0870835	0.130838	156	142	0.50703	0.99621
PWY.8178..pentose.phosphate.pathway..non.oxidative.branch..II	Post	0.0175704	0.0265863	156	156	0.510033	0.99621
P108.PWY..pyruvate.fermentation.to.propanoate.I	Post	0.102876	0.156646	156	51	0.512677	0.99621
PWY.7312..dTDP..beta..D.fucofuranose.biosynthesis	Post	-0.0701874	0.108171	156	96	0.517749	0.99621
PWY.6969..TCA.cycle.V..2.oxoglutarate.synthase.	Post	0.0367882	0.0571365	156	156	0.520962	0.99621
PWY.5918..superpathway.of.heme.b.biosynthesis.from.glutamate	Post	-0.0935598	0.146761	156	74	0.52509	0.99621
METHGLYUT.PWY..superpathway.of.methylglyoxal.degradation	Post	0.116783	0.183319	156	94	0.525383	0.99621
AST.PWY..L.arginine.degradation.II..AST.pathway.	Post	-0.118499	0.186635	156	32	0.526768	0.99621
PWY.7254..TCA.cycle.VII..acetate.producers.	Post	-0.104053	0.164244	156	59	0.527674	0.99621
PWY.5941..glycogen.degradation.II	Post	0.0136076	0.0217187	156	156	0.532223	0.99621
PWY.6572..chondroitin.sulfate.degradation.I..bacterial.	Post	0.06618	0.105692	156	111	0.532474	0.99621
PWY.6609..adenine.and.adenosine.salvage.III	Post	0.00720258	0.0117147	156	156	0.539896	0.99621
PWY0.1337..oleate..beta..oxidation	Post	0.0984973	0.162034	156	25	0.544488	0.99621
PWY.7688..dTDP..alpha..D.ravidosamine.and.dTDP.4.acetyl..alpha..D.ravidosamine.biosynthesis	Post	-0.0679495	0.113123	156	77	0.549265	0.99621
PWY.8190..L.glutamate.degradation.XI..reductive.Stickland.reaction.	Post	-0.0498887	0.083795	156	19	0.552786	0.99621
PWY.7560..methylerythritol.phosphate.pathway.II	Post	0.0211999	0.0361791	156	155	0.559059	0.99621
CALVIN.PWY..Calvin.Benson.Bassham.cycle	Post	0.0102649	0.017642	156	156	0.561829	0.99621
PWY.6387..UDP.N.acetylmuramoyl.pentapeptide.biosynthesis.I..meso.diaminopimelate.containing.	Post	0.00536995	0.00928212	156	156	0.564059	0.99621
ARGSYNBSUB.PWY..L.arginine.biosynthesis.II..acetyl.cycle.	Post	0.0160177	0.0277486	156	156	0.56492	0.99621
PWY.7340..9.cis..11.trans.octadecadienoyl.CoA.degradation..isomerase.dependent..yeast.	Post	0.0611142	0.105868	156	20	0.564932	0.99621
PWY.5022..4.aminobutanoate.degradation.V	Post	0.142026	0.246345	156	101	0.565398	0.99621
X1CMET2.PWY..folate.transformations.III..E..coli.	Post	0.00820061	0.0142595	156	156	0.566363	0.99621
ARGSYN.PWY..L.arginine.biosynthesis.I..via.L.ornithine.	Post	0.0146163	0.0255395	156	156	0.56825	0.99621
PEPTIDOGLYCANSYN.PWY..peptidoglycan.biosynthesis.I..meso.diaminopimelate.containing.	Post	0.00554513	0.0096972	156	156	0.568572	0.99621
FAO.PWY..fatty.acid..beta..oxidation.I..generic.	Post	-0.10683	0.187435	156	39	0.569846	0.99621
SALVADEHYPOX.PWY..adenosine.nucleotides.degradation.II	Post	0.0475413	0.0835727	156	156	0.570573	0.99621
P41.PWY..pyruvate.fermentation.to.acetate.and..S..lactate.I	Post	0.021719	0.0382085	156	156	0.570863	0.99621
GLUCUROCAT.PWY..superpathway.of..beta..D.glucuronosides.degradation	Post	0.0230413	0.0406475	156	156	0.57193	0.99621
PWY.5265..peptidoglycan.biosynthesis.II..staphylococci.	Post	-0.0238257	0.0430698	156	16	0.581223	0.99621
PWY.6121..5.aminoimidazole.ribonucleotide.biosynthesis.I	Post	0.00769042	0.0139385	156	156	0.582213	0.99621
PWY.5121..superpathway.of.geranylgeranyl.diphosphate.biosynthesis.II..via.MEP.	Post	0.025522	0.0462876	156	156	0.582462	0.99621
PWY.7200..superpathway.of.pyrimidine.deoxyribonucleoside.salvage	Post	-0.0455286	0.0844065	156	28	0.59067	0.99621
PWY.5981..CDP.diacylglycerol.biosynthesis.III	Post	-0.111757	0.207793	156	104	0.591753	0.99621
PWY0.845..superpathway.of.pyridoxal.5..phosphate.biosynthesis.and.salvage	Post	0.0228415	0.0427319	156	156	0.594022	0.99621
PWY.1042..glycolysis.IV	Post	0.00936192	0.0176162	156	156	0.596154	0.99621
GLUCONEO.PWY..gluconeogenesis.I	Post	-0.0216251	0.0407439	156	156	0.596628	0.99621
PWY.5464..superpathway.of.cytosolic.glycolysis..plants...pyruvate.dehydrogenase.and.TCA.cycle	Post	0.0466553	0.0888361	156	24	0.600475	0.99621
PWY.6749..CMP.legionaminate.biosynthesis.I	Post	0.0591572	0.113953	156	81	0.60468	0.99621
ASPASN.PWY..superpathway.of.L.aspartate.and.L.asparagine.biosynthesis	Post	0.0133057	0.0257889	156	156	0.6069	0.99621
ALLANTOINDEG.PWY..superpathway.of.allantoin.degradation.in.yeast	Post	0.0869805	0.170034	156	120	0.609961	0.99621
PWY.5097..L.lysine.biosynthesis.VI	Post	0.00498152	0.00973923	156	156	0.610005	0.99621
PWY.6385..peptidoglycan.biosynthesis.III..mycobacteria.	Post	0.00438376	0.00865135	156	156	0.613343	0.99621
PWY.702..L.methionine.biosynthesis.II	Post	-0.0450943	0.0891355	156	156	0.613902	0.99621
GALACTITOLCAT.PWY..galactitol.degradation	Post	-0.0868836	0.172083	156	63	0.614619	0.99621
DARABCATK12.PWY..D.arabinose.degradation.I	Post	-0.0576522	0.119656	156	25	0.630863	0.99621
PWY.7238..sucrose.biosynthesis.II	Post	0.0101215	0.0210385	156	156	0.631383	0.99621
PWY.6478..GDP.D.glycero..alpha..D.manno.heptose.biosynthesis	Post	-0.0518407	0.108656	156	57	0.634205	0.99621
PWY.4984..urea.cycle	Post	0.0190065	0.0399805	156	156	0.635422	0.99621
NONMEVIPP.PWY..methylerythritol.phosphate.pathway.I	Post	0.00438835	0.00934519	156	156	0.639555	0.99621
PWY0.162..superpathway.of.pyrimidine.ribonucleotides.de.novo.biosynthesis	Post	-0.0144431	0.0308293	156	156	0.640339	0.99621
PWY.7242..D.fructuronate.degradation	Post	0.0218543	0.0467918	156	156	0.641357	0.99621
POLYISOPRENSYN.PWY..polyisoprenoid.biosynthesis..E..coli.	Post	0.0211951	0.0454114	156	152	0.641587	0.99621
PWY.6270..isoprene.biosynthesis.I	Post	0.0159265	0.0341707	156	155	0.642049	0.99621
P221.PWY..octane.oxidation	Post	-0.082305	0.177993	156	24	0.644669	0.99621
TCA.GLYOX.BYPASS..superpathway.of.glyoxylate.bypass.and.TCA	Post	-0.0795604	0.173328	156	41	0.647108	0.99621
PWY.8004..Entner.Doudoroff.pathway.I	Post	-0.0180604	0.0396261	156	156	0.649431	0.99621
PWY.5659..GDP.mannose.biosynthesis	Post	0.0125416	0.028076	156	156	0.655946	0.99621
PWY.7187..pyrimidine.deoxyribonucleotides.de.novo.biosynthesis.II	Post	0.0530061	0.118691	156	22	0.65602	0.99621
PWY.6807..xyloglucan.degradation.II..exoglucanase.	Post	0.0646556	0.145803	156	63	0.658291	0.99621
PWY.6961..L.ascorbate.degradation.II..bacterial..aerobic.	Post	-0.0712913	0.172405	156	60	0.680026	0.99621
PWY.7234..inosine.5..phosphate.biosynthesis.III	Post	-0.0165859	0.0401445	156	156	0.680276	0.99621
PWY.5855..ubiquinol.7.biosynthesis..early.decarboxylation.	Post	0.0556746	0.136252	156	21	0.683588	0.99621
PWY.6122..5.aminoimidazole.ribonucleotide.biosynthesis.II	Post	0.00489354	0.0121331	156	156	0.687471	0.99621
PWY.6277..superpathway.of.5.aminoimidazole.ribonucleotide.biosynthesis	Post	0.00489354	0.0121331	156	156	0.687471	0.99621
DENOVOPURINE2.PWY..superpathway.of.purine.nucleotides.de.novo.biosynthesis.II	Post	0.0400851	0.0999932	156	22	0.689262	0.99621
COA.PWY..coenzyme.A.biosynthesis.I..prokaryotic.	Post	0.00608698	0.0152855	156	156	0.691219	0.99621
PWY.5138..fatty.acid..beta..oxidation.IV..unsaturated..even.number.	Post	-0.0829782	0.212134	156	37	0.696425	0.99621
PWY.7237..myo...chiro..and.scyllo.inositol.degradation	Post	0.0224794	0.0579759	156	152	0.698935	0.99621
PWY66.391..fatty.acid..beta..oxidation.VI..mammalian.peroxisome.	Post	0.0620772	0.160155	156	68	0.69904	0.99621
PWY.6876..isopropanol.biosynthesis..engineered.	Post	-0.0373558	0.0974388	156	34	0.702159	0.99621
PWY.5920..superpathway.of.heme.b.biosynthesis.from.glycine	Post	0.0549841	0.144045	156	35	0.703383	0.99621
PWY.621..sucrose.degradation.III..sucrose.invertase.	Post	-0.0163257	0.0430325	156	155	0.705116	0.99621
REDCITCYC..TCA.cycle.VI..Helicobacter.	Post	-0.0503719	0.13381	156	54	0.707291	0.99621
GLUTORN.PWY..L.ornithine.biosynthesis.I	Post	0.00949328	0.0252544	156	156	0.707689	0.99621
PWY.6922..L.N.delta..acetylornithine.biosynthesis	Post	-0.0653359	0.17728	156	90	0.713157	0.99621
PWY0.166..superpathway.of.pyrimidine.deoxyribonucleotides.de.novo.biosynthesis..E..coli.	Post	-0.0792002	0.216147	156	42	0.714733	0.99621
PWY.7977..L.methionine.biosynthesis.IV	Post	0.00549399	0.0151173	156	156	0.716964	0.99621
PWY.6902..chitin.degradation.II..Vibrio.	Post	0.0206292	0.0572345	156	156	0.719199	0.99621
PWY.6936..seleno.amino.acid.biosynthesis..plants.	Post	0.0194917	0.0541516	156	156	0.719557	0.99621
RUMP.PWY..formaldehyde.oxidation.I	Post	-0.0481205	0.134523	156	110	0.721224	0.99621
PWY.6608..guanosine.nucleotides.degradation.III	Post	0.0206298	0.0587082	156	156	0.725943	0.99621
TRNA.CHARGING.PWY..tRNA.charging	Post	0.00306867	0.00877072	156	156	0.727081	0.99621
ECASYN.PWY..enterobacterial.common.antigen.biosynthesis	Post	0.0347876	0.0997873	156	19	0.72802	0.99621
PWY.6292..superpathway.of.L.cysteine.biosynthesis..mammalian.	Post	0.0200619	0.0576648	156	154	0.728556	0.99621
PWY.6293..superpathway.of.L.cysteine.biosynthesis..fungi.	Post	-0.0610807	0.17794	156	48	0.732035	0.99621
PWY.801..homocysteine.and.cysteine.interconversion	Post	-0.0613033	0.179	156	48	0.732627	0.99621
PWY.7111..pyruvate.fermentation.to.isobutanol..engineered.	Post	-0.0117652	0.0348177	156	156	0.736059	0.99621
GLUCARDEG.PWY..D.glucarate.degradation.I	Post	-0.0514707	0.153287	156	122	0.737659	0.99621
PWY.7456...beta...1.4..mannan.degradation	Post	0.0154526	0.0461935	156	156	0.738607	0.99621
PWY.6143..CMP.pseudaminate.biosynthesis	Post	-0.038219	0.119298	156	78	0.749281	0.99621
PWY.6628..superpathway.of.L.phenylalanine.biosynthesis	Post	-0.0113976	0.0361272	156	156	0.752972	0.99621
P105.PWY..TCA.cycle.IV..2.oxoglutarate.decarboxylase.	Post	0.0537608	0.173504	156	85	0.757241	0.99621
PANTOSYN.PWY..superpathway.of.coenzyme.A.biosynthesis.I..bacteria.	Post	0.00442545	0.0144346	156	156	0.759721	0.99621
GALACT.GLUCUROCAT.PWY..superpathway.of.hexuronide.and.hexuronate.degradation	Post	0.0250833	0.0822404	156	153	0.760925	0.99621
PWY.6895..superpathway.of.thiamine.diphosphate.biosynthesis.II	Post	0.0250851	0.0831164	156	154	0.763351	0.99621
PRPP.PWY..superpathway.of.histidine..purine..and.pyrimidine.biosynthesis	Post	0.0315736	0.104802	156	22	0.763758	0.99621
PWY.7392..taxadiene.biosynthesis..engineered.	Post	0.0195556	0.0649392	156	149	0.763863	0.99621
VALSYN.PWY..L.valine.biosynthesis	Post	0.00433552	0.0144503	156	156	0.764704	0.99621
PWY66.399..gluconeogenesis.III	Post	-0.0205717	0.068685	156	154	0.765102	0.99621
PWY0.1298..superpathway.of.pyrimidine.deoxyribonucleosides.degradation	Post	-0.0354117	0.119839	156	151	0.768158	0.99621
PWY0.301..L.ascorbate.degradation.I..bacterial..anaerobic.	Post	-0.0567205	0.200269	156	76	0.777533	0.99621
CENTFERM.PWY..pyruvate.fermentation.to.butanoate	Post	0.0170124	0.0605041	156	156	0.779086	0.99621
PWY.6386..UDP.N.acetylmuramoyl.pentapeptide.biosynthesis.II..lysine.containing.	Post	0.00248838	0.00887644	156	156	0.779732	0.99621
PWY.6590..superpathway.of.Clostridium.acetobutylicum.acidogenic.fermentation	Post	0.0164299	0.0588506	156	156	0.780616	0.99621
PWY.7328..superpathway.of.UDP.glucose.derived.O.antigen.building.blocks.biosynthesis	Post	0.0144752	0.0521178	156	156	0.781717	0.99621
PWY.5136..fatty.acid..beta..oxidation.II..plant.peroxisome.	Post	-0.0458445	0.165065	156	133	0.781722	0.99621
PWY.7385..1.3.propanediol.biosynthesis..engineered.	Post	0.0574761	0.215447	156	41	0.790132	0.99621
PWY.6163..chorismate.biosynthesis.from.3.dehydroquinate	Post	-0.0031022	0.0117416	156	156	0.792102	0.99621
PWY.6123..inosine.5..phosphate.biosynthesis.I	Post	0.00474221	0.0180552	156	156	0.793296	0.99621
HEME.BIOSYNTHESIS.II.1..heme.b.biosynthesis.V..aerobic.	Post	0.0471403	0.181627	156	76	0.795687	0.99621
NAGLIPASYN.PWY..lipid.IVA.biosynthesis..E..coli.	Post	0.0145104	0.0567676	156	153	0.798716	0.99621
PWY.8073..lipid.IVA.biosynthesis..P..putida.	Post	0.0145104	0.0567676	156	153	0.798716	0.99621
PWY.5004..superpathway.of.L.citrulline.metabolism	Post	-0.0317509	0.124628	156	46	0.799373	0.99621
PWY490.3..nitrate.reduction.VI..assimilatory.	Post	0.0296611	0.116781	156	92	0.799963	0.99621
PWY.6124..inosine.5..phosphate.biosynthesis.II	Post	0.00506685	0.0199805	156	156	0.800271	0.99621
FERMENTATION.PWY..mixed.acid.fermentation	Post	0.0158832	0.0632276	156	156	0.802109	0.99621
CITRULBIO.PWY..L.citrulline.biosynthesis	Post	0.00841417	0.0362604	156	156	0.816919	0.99621
PWY.5747..2.methylcitrate.cycle.II	Post	-0.0264971	0.11471	156	25	0.817736	0.99621
PWY.5695..inosine.5..phosphate.degradation	Post	0.00277409	0.0120282	156	156	0.818016	0.99621
PWY.5686..UMP.biosynthesis.I	Post	-0.00233209	0.0103222	156	156	0.821663	0.99621
PWY.7790..UMP.biosynthesis.II	Post	-0.00233209	0.0103222	156	156	0.821663	0.99621
PWY.7791..UMP.biosynthesis.III	Post	-0.00233209	0.0103222	156	156	0.821663	0.99621
TCA..TCA.cycle.I..prokaryotic.	Post	0.0446278	0.202043	156	63	0.825582	0.99621
PWY0.1297..superpathway.of.purine.deoxyribonucleosides.degradation	Post	0.0223858	0.103129	156	155	0.828546	0.99621
DTDPRHAMSYN.PWY..dTDP..beta..L.rhamnose.biosynthesis	Post	0.00498338	0.0237113	156	156	0.833913	0.99621
KDO.NAGLIPASYN.PWY..superpathway.of..Kdo.2.lipid.A.biosynthesis	Post	0.0234187	0.111912	156	19	0.834526	0.99621
P23.PWY..reductive.TCA.cycle.I	Post	-0.027687	0.132246	156	47	0.834542	0.99621
P125.PWY..superpathway.of..R.R..butanediol.biosynthesis	Post	-0.0211974	0.102899	156	31	0.837158	0.99621
ARG.POLYAMINE.SYN..superpathway.of.arginine.and.polyamine.biosynthesis	Post	0.018278	0.0902472	156	156	0.839863	0.99621
GLUDEG.I.PWY..GABA.shunt	Post	-0.0307592	0.153693	156	144	0.841738	0.99621
LACTOSECAT.PWY..lactose.and.galactose.degradation.I	Post	-0.0173673	0.0882116	156	155	0.844273	0.99621
PWY.6992..1.5.anhydrofructose.degradation	Post	-0.0222624	0.119976	156	42	0.853125	0.99621
PWY.6549..L.glutamine.biosynthesis.III	Post	-0.0148375	0.0831051	156	155	0.858623	0.99621
POLYAMSYN.PWY..superpathway.of.polyamine.biosynthesis.I	Post	0.0167229	0.0954297	156	156	0.861205	0.99621
PWY.6588..pyruvate.fermentation.to.acetone	Post	0.0255	0.172859	156	104	0.882985	0.99621
PWY.5347..superpathway.of.L.methionine.biosynthesis..transsulfuration.	Post	-0.0282766	0.19372	156	91	0.884207	0.99621
MET.SAM.PWY..superpathway.of.S.adenosyl.L.methionine.biosynthesis	Post	-0.0276209	0.193352	156	91	0.886659	0.99621
METSYN.PWY..superpathway.of.L.homoserine.and.L.methionine.biosynthesis	Post	-0.027557	0.194692	156	91	0.887693	0.99621
PWY0.862...5Z..dodecenoate.biosynthesis.I	Post	-0.0142097	0.102354	156	152	0.889832	0.99621
ORNDEG.PWY..superpathway.of.ornithine.degradation	Post	-0.0226413	0.165915	156	86	0.891698	0.99621
HOMOSER.METSYN.PWY..L.methionine.biosynthesis.I	Post	-0.0262647	0.196157	156	91	0.893722	0.99621
HEMESYN2.PWY..heme.b.biosynthesis.II..oxygen.independent.	Post	0.0128875	0.0965077	156	151	0.894004	0.99621
PWY.5723..Rubisco.shunt	Post	-0.0236503	0.179352	156	52	0.895325	0.99621
PWY.6282..palmitoleate.biosynthesis.I..from..5Z..dodec.5.enoate.	Post	-0.0133543	0.102073	156	152	0.896141	0.99621
PWY66.389..phytol.degradation	Post	-0.0404998	0.312179	156	52	0.897018	0.99621
PWY0.1477..ethanolamine.utilization	Post	-0.0158278	0.124188	156	155	0.89881	0.99621
PWY.7664..oleate.biosynthesis.IV..anaerobic.	Post	-0.0127014	0.100797	156	152	0.899948	0.99621
HISDEG.PWY..L.histidine.degradation.I	Post	-0.00463262	0.0372324	156	156	0.901199	0.99621
PWY0.1479..tRNA.processing	Post	-0.00788212	0.0655785	156	156	0.904542	0.99621
PWY.7345..superpathway.of.anaerobic.sucrose.degradation	Post	0.00511464	0.0432814	156	154	0.906141	0.99621
PWY.7204..pyridoxal.5..phosphate.salvage.II..plants.	Post	-0.0104158	0.0899077	156	19	0.907975	0.99621
PWY.6471..peptidoglycan.biosynthesis.IV..Enterococcus.faecium.	Post	0.00581451	0.050473	156	19	0.908491	0.99621
FASYN.ELONG.PWY..fatty.acid.elongation....saturated	Post	-0.0113739	0.0993542	156	152	0.909061	0.99621
PWY.5705..allantoin.degradation.to.glyoxylate.III	Post	-0.0108022	0.100227	156	25	0.914362	0.99621
PWY0.1338..polymyxin.resistance	Post	0.018014	0.172038	156	26	0.91679	0.99621
GLYCOL.GLYOXDEG.PWY..superpathway.of.glycol.metabolism.and.degradation	Post	-0.0164651	0.158017	156	31	0.917195	0.99621
PWY.6435..4.hydroxybenzoate.biosynthesis.III..plants.	Post	-0.00648214	0.0662134	156	20	0.922186	0.99621
PWY.7209..superpathway.of.pyrimidine.ribonucleosides.degradation	Post	-0.0131803	0.145835	156	96	0.928147	0.99621
GLYCOLYSIS.E.D..superpathway.of.glycolysis.and.the.Entner.Doudoroff.pathway	Post	0.00385276	0.0426765	156	155	0.928225	0.99621
PANTO.PWY..phosphopantothenate.biosynthesis.I	Post	-0.00154601	0.0172398	156	156	0.928702	0.99621
COA.PWY.1..superpathway.of.coenzyme.A.biosynthesis.III..mammals.	Post	0.00138981	0.0168032	156	156	0.934228	0.99621
PWY.1269..CMP.3.deoxy.D.manno.octulosonate.biosynthesis	Post	0.00374169	0.0462136	156	156	0.935613	0.99621
ARO.PWY..chorismate.biosynthesis.I	Post	-0.0011209	0.0140352	156	156	0.936487	0.99621
POLYAMINSYN3.PWY..superpathway.of.polyamine.biosynthesis.II	Post	0.0119237	0.154619	156	100	0.938666	0.99621
PWY.6901..superpathway.of.glucose.and.xylose.degradation	Post	0.00179543	0.0235276	156	156	0.939306	0.99621
PWY0.1415..superpathway.of.heme.b.biosynthesis.from.uroporphyrinogen.III	Post	0.0118254	0.161394	156	61	0.941721	0.99621
PWY.6519..8.amino.7.oxononanoate.biosynthesis.I	Post	-0.00696355	0.0984593	156	152	0.943741	0.99621
PWY.7356..thiamine.diphosphate.salvage.IV..yeast.	Post	0.00384544	0.0587671	156	156	0.947943	0.99621
PWY.5100..pyruvate.fermentation.to.acetate.and.lactate.II	Post	0.00204481	0.0344177	156	156	0.952729	0.99621
PWY.7221..guanosine.ribonucleotides.de.novo.biosynthesis	Post	-0.000751299	0.0130144	156	156	0.954066	0.99621
PWY.5384..sucrose.degradation.IV..sucrose.phosphorylase.	Post	-0.00223705	0.0398324	156	156	0.955312	0.99621
PWY.7383..anaerobic.energy.metabolism..invertebrates..cytosol.	Post	0.00409375	0.086918	156	154	0.962517	0.99621
P461.PWY..hexitol.fermentation.to.lactate..formate..ethanol.and.acetate	Post	0.00443939	0.0953676	156	155	0.962953	0.99621
GLYCOCAT.PWY..glycogen.degradation.I	Post	-0.00280935	0.0625719	156	156	0.964268	0.99621
PWY.5994..palmitate.biosynthesis..type.I.fatty.acid.synthase.	Post	0.00584008	0.15612	156	35	0.970229	0.99621
PWY.5850..superpathway.of.menaquinol.6.biosynthesis	Post	-0.00529864	0.143919	156	40	0.970696	0.99621
PWY.5896..superpathway.of.menaquinol.10.biosynthesis	Post	-0.00529864	0.143919	156	40	0.970696	0.99621
BIOTIN.BIOSYNTHESIS.PWY..biotin.biosynthesis.I	Post	-0.00347043	0.0958149	156	152	0.971171	0.99621
PWY.5860..superpathway.of.demethylmenaquinol.6.biosynthesis.I	Post	-0.00514828	0.145813	156	40	0.971897	0.99621
HEME.BIOSYNTHESIS.II..heme.b.biosynthesis.I..aerobic.	Post	-0.00334956	0.115705	156	143	0.976956	0.99621
PWY.7851..coenzyme.A.biosynthesis.II..eukaryotic.	Post	0.000437303	0.0154183	156	156	0.977423	0.99621
PWY.6859..all.trans.farnesol.biosynthesis	Post	0.00153459	0.0644317	156	149	0.98104	0.99621
NAD.BIOSYNTHESIS.II..NAD.salvage.pathway.III..to.nicotinamide.riboside.	Post	-0.00383511	0.170153	156	53	0.982057	0.99621
PWY.5989..stearate.biosynthesis.II..bacteria.and.plants.	Post	0.00160188	0.0899834	156	154	0.985828	0.996737
PWY.7269..mitochondrial.NADPH.production..yeast.	Post	0.00185555	0.104847	156	17	0.985903	0.996737
FUC.RHAMCAT.PWY..superpathway.of.fucose.and.rhamnose.degradation	Post	-0.000318842	0.0762645	156	151	0.996672	0.999187
HSERMETANA.PWY..L.methionine.biosynthesis.III	Active	-0.0953401	0.0355718	156	156	0.00844569	0.99621
PWY.6630..superpathway.of.L.tyrosine.biosynthesis	Active	-0.136306	0.0525863	156	156	0.0107909	0.99621
COA.PWY..coenzyme.A.biosynthesis.I..prokaryotic.	Active	-0.035585	0.0155547	156	156	0.0239986	0.99621
PWY.7851..coenzyme.A.biosynthesis.II..eukaryotic.	Active	-0.0350795	0.0156903	156	156	0.0273174	0.99621
COA.PWY.1..superpathway.of.coenzyme.A.biosynthesis.III..mammals.	Active	-0.0357693	0.0170976	156	156	0.0386529	0.99621
PWY.4041...gamma..glutamyl.cycle	Active	-0.136006	0.0651146	156	156	0.0389577	0.99621
PWY.5981..CDP.diacylglycerol.biosynthesis.III	Active	-0.44069	0.21138	156	104	0.0393234	0.99621
PWY.7234..inosine.5..phosphate.biosynthesis.III	Active	-0.0832936	0.04089	156	156	0.0439787	0.99621
PWY.5676..acetyl.CoA.fermentation.to.butanoate.II	Active	-0.154416	0.0789288	156	156	0.052866	0.99621
METH.ACETATE.PWY..methanogenesis.from.acetate	Active	-0.12068	0.0618596	156	155	0.0535144	0.99621
PWY.7237..myo...chiro..and.scyllo.inositol.degradation	Active	0.110868	0.0588932	156	152	0.0622941	0.99621
PWY.5100..pyruvate.fermentation.to.acetate.and.lactate.II	Active	-0.063951	0.0350224	156	156	0.0704643	0.99621
GLCMANNANAUT.PWY..superpathway.of.N.acetylglucosamine..N.acetylmannosamine.and.N.acetylneuraminate.degradation	Active	-0.070099	0.0387512	156	156	0.0730827	0.99621
ASPASN.PWY..superpathway.of.L.aspartate.and.L.asparagine.biosynthesis	Active	0.0473793	0.0262537	156	156	0.0737758	0.99621
PWY3O.4107..NAD.salvage.pathway.V..PNC.V.cycle.	Active	-0.345698	0.192045	156	90	0.0744629	0.99621
PYRIDNUCSAL.PWY..NAD.salvage.pathway.I..PNC.VI.cycle.	Active	-0.329593	0.185919	156	90	0.078907	0.99621
DTDPRHAMSYN.PWY..dTDP..beta..L.rhamnose.biosynthesis	Active	0.0422949	0.0241074	156	156	0.0820349	0.99621
PWY.6936..seleno.amino.acid.biosynthesis..plants.	Active	-0.0961975	0.0550879	156	156	0.0834573	0.99621
PWY0.1277..3.phenylpropanoate.and.3..3.hydroxyphenyl.propanoate.degradation	Active	-0.202026	0.116933	156	18	0.0867329	0.99621
PWY.6270..isoprene.biosynthesis.I	Active	-0.0596288	0.0347764	156	155	0.0891299	0.99621
PWY.6607..guanosine.nucleotides.degradation.I	Active	-0.205211	0.122103	156	126	0.0955905	0.99621
PWY.6595..superpathway.of.guanosine.nucleotides.degradation..plants.	Active	-0.201607	0.120002	156	126	0.0957111	0.99621
PWY.7315..dTDP.N.acetylthomosamine.biosynthesis	Active	-0.272794	0.163794	156	136	0.0985731	0.99621
PWY.5265..peptidoglycan.biosynthesis.II..staphylococci.	Active	-0.0726439	0.0438205	156	16	0.100112	0.99621
P41.PWY..pyruvate.fermentation.to.acetate.and..S..lactate.I	Active	-0.0632544	0.038876	156	156	0.106476	0.99621
UDPNAGSYN.PWY..UDP.N.acetyl.D.glucosamine.biosynthesis.I	Active	-0.0846533	0.0523495	156	156	0.108611	0.99621
PWY0.1241..ADP.L.glycero..beta..D.manno.heptose.biosynthesis	Active	-0.0993791	0.0620123	156	154	0.111798	0.99621
PWY.6953..dTDP.3.acetamido..alpha..D.fucose.biosynthesis	Active	0.144794	0.0914184	156	26	0.115999	0.99621
PWY.6470..peptidoglycan.biosynthesis.V...beta..lactam.resistance.	Active	-0.131863	0.0849436	156	154	0.123344	0.99621
POLYAMINSYN3.PWY..superpathway.of.polyamine.biosynthesis.II	Active	0.241149	0.157304	156	100	0.128044	0.99621
PWY.7198..pyrimidine.deoxyribonucleotides.de.novo.biosynthesis.IV	Active	-0.124583	0.0817407	156	155	0.130258	0.99621
PWY.5188..tetrapyrrole.biosynthesis.I..from.glutamate.	Active	-0.0625607	0.041713	156	156	0.136438	0.99621
HCAMHPDEG.PWY..3.phenylpropanoate.and.3..3.hydroxyphenyl.propanoate.degradation.to.2.hydroxypentadienoate	Active	-0.195177	0.133128	156	20	0.145369	0.99621
PWY.6690..cinnamate.and.3.hydroxycinnamate.degradation.to.2.hydroxypentadienoate	Active	-0.195177	0.133128	156	20	0.145369	0.99621
PWY.6147..6.hydroxymethyl.dihydropterin.diphosphate.biosynthesis.I	Active	0.0517326	0.0355398	156	156	0.148247	0.99621
ARO.PWY..chorismate.biosynthesis.I	Active	-0.0204121	0.0142842	156	156	0.155747	0.99621
PWY.5677..succinate.fermentation.to.butanoate	Active	0.133251	0.0935183	156	32	0.156964	0.99621
OANTIGEN.PWY..O.antigen.building.blocks.biosynthesis..E..coli.	Active	-0.0569241	0.040037	156	156	0.157807	0.99621
PWY.8178..pentose.phosphate.pathway..non.oxidative.branch..II	Active	-0.0371391	0.0270381	156	156	0.17227	0.99621
NONOXIPENT.PWY..pentose.phosphate.pathway..non.oxidative.branch..I	Active	-0.0403465	0.0295166	156	156	0.174345	0.99621
PWY.6895..superpathway.of.thiamine.diphosphate.biosynthesis.II	Active	-0.114872	0.0844888	156	154	0.176622	0.99621
PANTOSYN.PWY..superpathway.of.coenzyme.A.biosynthesis.I..bacteria.	Active	-0.0195653	0.0146858	156	156	0.185428	0.99621
PWY.5464..superpathway.of.cytosolic.glycolysis..plants...pyruvate.dehydrogenase.and.TCA.cycle	Active	0.119586	0.090089	156	24	0.186987	0.99621
DENOVOPURINE2.PWY..superpathway.of.purine.nucleotides.de.novo.biosynthesis.II	Active	-0.134711	0.101531	156	22	0.187205	0.99621
PRPP.PWY..superpathway.of.histidine..purine..and.pyrimidine.biosynthesis	Active	-0.138274	0.106409	156	22	0.196388	0.99621
PWY.6897..thiamine.diphosphate.salvage.II	Active	0.0249187	0.019348	156	156	0.200373	0.99621
NONMEVIPP.PWY..methylerythritol.phosphate.pathway.I	Active	-0.0122267	0.0095133	156	156	0.201325	0.99621
PWY.5497..purine.nucleobases.degradation.II..anaerobic.	Active	0.240775	0.187545	156	122	0.201803	0.99621
P164.PWY..purine.nucleobases.degradation.I..anaerobic.	Active	-0.112361	0.0876025	156	155	0.20221	0.99621
HEME.BIOSYNTHESIS.II..heme.b.biosynthesis.I..aerobic.	Active	0.150475	0.117693	156	143	0.203652	0.99621
PWY.6590..superpathway.of.Clostridium.acetobutylicum.acidogenic.fermentation	Active	-0.0763333	0.0598497	156	156	0.20475	0.99621
CALVIN.PWY..Calvin.Benson.Bassham.cycle	Active	-0.0228449	0.0179464	156	156	0.205629	0.99621
X1CMET2.PWY..folate.transformations.III..E..coli.	Active	-0.0184297	0.0145057	156	156	0.206483	0.99621
TRNA.CHARGING.PWY..tRNA.charging	Active	-0.0112957	0.00892935	156	156	0.208454	0.99621
SALVADEHYPOX.PWY..adenosine.nucleotides.degradation.II	Active	-0.107065	0.0848726	156	156	0.209694	0.99621
CENTFERM.PWY..pyruvate.fermentation.to.butanoate	Active	-0.0772867	0.0615315	156	156	0.211661	0.99621
PWY.7953..UDP.N.acetylmuramoyl.pentapeptide.biosynthesis.III..meso.diaminopimelate.containing.	Active	-0.0115873	0.00923225	156	156	0.212024	0.99621
PWY66.391..fatty.acid..beta..oxidation.VI..mammalian.peroxisome.	Active	0.203916	0.16289	156	68	0.213203	0.99621
PWY.6531..mannitol.cycle	Active	-0.137196	0.109903	156	142	0.21447	0.99621
PWY0.162..superpathway.of.pyrimidine.ribonucleotides.de.novo.biosynthesis	Active	-0.0390722	0.0313781	156	156	0.215617	0.99621
GLYCOCAT.PWY..glycogen.degradation.I	Active	-0.0792528	0.0636656	156	156	0.215766	0.99621
PWY.5505..L.glutamate.and.L.glutamine.biosynthesis	Active	0.0634348	0.0520672	156	156	0.225611	0.99621
GLUCONEO.PWY..gluconeogenesis.I	Active	-0.0504401	0.0414421	156	156	0.226072	0.99621
PWY.8004..Entner.Doudoroff.pathway.I	Active	-0.0489113	0.0403113	156	156	0.227515	0.99621
PWY.822..fructan.biosynthesis	Active	0.101582	0.0846688	156	18	0.232696	0.99621
PWY.6507..4.deoxy.L.threo.hex.4.enopyranuronate.degradation	Active	0.0562485	0.0472109	156	156	0.235966	0.99621
VALSYN.PWY..L.valine.biosynthesis	Active	0.0172829	0.0147014	156	156	0.242205	0.99621
PWY0.1261..anhydromuropeptides.recycling.I	Active	-0.0530611	0.0452472	156	156	0.243375	0.99621
GLYCOGENSYNTH.PWY..glycogen.biosynthesis.I..from.ADP.D.Glucose.	Active	-0.0279749	0.0239037	156	156	0.244319	0.99621
GOLPDLCAT.PWY..superpathway.of.glycerol.degradation.to.1.3.propanediol	Active	0.100709	0.0866508	156	154	0.247559	0.99621
FERMENTATION.PWY..mixed.acid.fermentation	Active	-0.0741195	0.0642798	156	156	0.251283	0.99621
PWY.7942..5.oxo.L.proline.metabolism	Active	-0.185466	0.163493	156	39	0.258996	0.99621
PWY.724..superpathway.of.L.lysine..L.threonine.and.L.methionine.biosynthesis.II	Active	-0.0158682	0.0139938	156	156	0.2592	0.99621
PWY.6123..inosine.5..phosphate.biosynthesis.I	Active	-0.0208041	0.0183679	156	156	0.25974	0.99621
COMPLETE.ARO.PWY..superpathway.of.aromatic.amino.acid.biosynthesis	Active	-0.0143273	0.0127953	156	156	0.265183	0.99621
P221.PWY..octane.oxidation	Active	-0.20124	0.18032	156	24	0.266729	0.99621
PWY0.1586..peptidoglycan.maturation..meso.diaminopimelate.containing.	Active	0.0228621	0.0209511	156	156	0.277493	0.99621
PWY.7385..1.3.propanediol.biosynthesis..engineered.	Active	0.238222	0.218517	156	41	0.277944	0.99621
PWY.6628..superpathway.of.L.phenylalanine.biosynthesis	Active	-0.0399664	0.0367492	156	156	0.279083	0.99621
ARGSYNBSUB.PWY..L.arginine.biosynthesis.II..acetyl.cycle.	Active	-0.0305665	0.0282251	156	156	0.281112	0.99621
PWY.7187..pyrimidine.deoxyribonucleotides.de.novo.biosynthesis.II	Active	-0.129912	0.120491	156	22	0.283207	0.99621
PWY66.409..superpathway.of.purine.nucleotide.salvage	Active	-0.110687	0.102808	156	151	0.283903	0.99621
PWY.7761..NAD.salvage.pathway.II..PNC.IV.cycle.	Active	0.0683415	0.0636015	156	156	0.284858	0.99621
PWY.7400..L.arginine.biosynthesis.IV..archaebacteria.	Active	-0.0307446	0.0289343	156	156	0.290222	0.99621
PWY.7345..superpathway.of.anaerobic.sucrose.degradation	Active	-0.0465431	0.0439961	156	154	0.292334	0.99621
UNMAPPED	Active	-0.0153433	0.0145353	156	156	0.293401	0.99621
ARGININE.SYN4.PWY..L.ornithine.biosynthesis.II	Active	0.0404292	0.0384409	156	156	0.295156	0.99621
PEPTIDOGLYCANSYN.PWY..peptidoglycan.biosynthesis.I..meso.diaminopimelate.containing.	Active	-0.0103039	0.00986808	156	156	0.298621	0.99621
GLYCOLYSIS.E.D..superpathway.of.glycolysis.and.the.Entner.Doudoroff.pathway	Active	-0.0449392	0.0433957	156	155	0.302591	0.99621
HISTSYN.PWY..L.histidine.biosynthesis	Active	0.0118503	0.0114948	156	156	0.304765	0.99621
HEMESYN2.PWY..heme.b.biosynthesis.II..oxygen.independent.	Active	0.100861	0.0981916	156	151	0.306508	0.99621
PWY.7200..superpathway.of.pyrimidine.deoxyribonucleoside.salvage	Active	0.0877231	0.0858722	156	28	0.309153	0.99621
COBALSYN.PWY..superpathway.of.adenosylcobalamin.salvage.from.cobinamide.I	Active	-0.0384983	0.0377462	156	156	0.309922	0.99621
PWY.5656..mannosylglycerate.biosynthesis.I	Active	-0.197215	0.193585	156	35	0.310529	0.99621
PWY.6902..chitin.degradation.II..Vibrio.	Active	-0.0584468	0.0582618	156	156	0.317917	0.99621
UNINTEGRATED	Active	0.00453504	0.00452231	156	156	0.318085	0.99621
PWY.6124..inosine.5..phosphate.biosynthesis.II	Active	-0.0201006	0.0203258	156	156	0.324791	0.99621
PWY.7221..guanosine.ribonucleotides.de.novo.biosynthesis	Active	0.0130791	0.0132361	156	156	0.32517	0.99621
PWY.6121..5.aminoimidazole.ribonucleotide.biosynthesis.I	Active	-0.0139824	0.0141839	156	156	0.326322	0.99621
PWY.3001..superpathway.of.L.isoleucine.biosynthesis.I	Active	-0.0156192	0.0159469	156	156	0.329415	0.99621
ORNDEG.PWY..superpathway.of.ornithine.degradation	Active	0.164649	0.168743	156	86	0.331263	0.99621
PWY.6385..peptidoglycan.biosynthesis.III..mycobacteria.	Active	-0.00854603	0.00880628	156	156	0.333888	0.99621
PWY1ZNC.1..assimilatory.sulfate.reduction.IV	Active	-0.110643	0.115913	156	152	0.341822	0.99621
PWY.702..L.methionine.biosynthesis.II	Active	-0.0854307	0.0905027	156	156	0.347174	0.99621
P125.PWY..superpathway.of..R.R..butanediol.biosynthesis	Active	-0.0983349	0.104549	156	31	0.348904	0.99621
PWY.7269..mitochondrial.NADPH.production..yeast.	Active	-0.0979605	0.106183	156	17	0.357697	0.99621
PWY.5154..L.arginine.biosynthesis.III..via.N.acetyl.L.citrulline.	Active	0.0217778	0.0238046	156	156	0.362191	0.99621
PWY0.781..aspartate.superpathway	Active	-0.183128	0.200467	156	88	0.362903	0.99621
PANTO.PWY..phosphopantothenate.biosynthesis.I	Active	-0.0159851	0.0175344	156	156	0.363877	0.99621
P4.PWY..superpathway.of.L.lysine..L.threonine.and.L.methionine.biosynthesis.I	Active	-0.182942	0.201107	156	88	0.364909	0.99621
FOLSYN.PWY..superpathway.of.tetrahydrofolate.biosynthesis.and.salvage	Active	-0.155094	0.170847	156	131	0.365886	0.99621
PWY.6612..superpathway.of.tetrahydrofolate.biosynthesis	Active	-0.155232	0.171581	156	131	0.367509	0.99621
PWY.6588..pyruvate.fermentation.to.acetone	Active	-0.158672	0.175595	156	104	0.368091	0.99621
P441.PWY..superpathway.of.N.acetylneuraminate.degradation	Active	-0.100804	0.111706	156	152	0.368719	0.99621
PWY.801..homocysteine.and.cysteine.interconversion	Active	-0.162331	0.181596	156	48	0.37324	0.99621
ARGSYN.PWY..L.arginine.biosynthesis.I..via.L.ornithine.	Active	-0.0231969	0.0259782	156	156	0.37377	0.99621
PWY.5705..allantoin.degradation.to.glyoxylate.III	Active	-0.0907076	0.101647	156	25	0.374055	0.99621
PWY.6293..superpathway.of.L.cysteine.biosynthesis..fungi.	Active	-0.160694	0.180521	156	48	0.37524	0.99621
GALACTUROCAT.PWY..D.galacturonate.degradation.I	Active	0.0394843	0.0443907	156	156	0.375627	0.99621
PWY.7196..superpathway.of.pyrimidine.ribonucleosides.salvage	Active	0.0708022	0.0803741	156	37	0.380228	0.99621
PWY.6749..CMP.legionaminate.biosynthesis.I	Active	-0.101639	0.116021	156	81	0.382858	0.99621
PWY.6387..UDP.N.acetylmuramoyl.pentapeptide.biosynthesis.I..meso.diaminopimelate.containing.	Active	-0.0082654	0.00944767	156	156	0.383494	0.99621
DAPLYSINESYN.PWY..L.lysine.biosynthesis.I	Active	-0.0714887	0.082074	156	156	0.385573	0.99621
PWY.1042..glycolysis.IV	Active	0.0155546	0.0179245	156	156	0.387335	0.99621
PWY.7211..superpathway.of.pyrimidine.deoxyribonucleotides.de.novo.biosynthesis	Active	0.145302	0.167662	156	122	0.387958	0.99621
PWY.7316..dTDP.N.acetylviosamine.biosynthesis	Active	0.0957525	0.110903	156	54	0.389745	0.99621
PWY.7111..pyruvate.fermentation.to.isobutanol..engineered.	Active	-0.0303673	0.0354088	156	156	0.392902	0.99621
NAD.BIOSYNTHESIS.II..NAD.salvage.pathway.III..to.nicotinamide.riboside.	Active	-0.147121	0.173015	156	53	0.396912	0.99621
PWY0.1297..superpathway.of.purine.deoxyribonucleosides.degradation	Active	-0.0890964	0.1048	156	155	0.397011	0.99621
PWY.7434..terminal.O.glycans.residues.modification..via.type.2.precursor.disaccharide.	Active	-0.0677081	0.0798871	156	33	0.398476	0.99621
PWY.6922..L.N.delta..acetylornithine.biosynthesis	Active	-0.152363	0.180295	156	90	0.399842	0.99621
PWY.6803..phosphatidylcholine.acyl.editing	Active	-0.159991	0.190662	156	72	0.40314	0.99621
GALACTARDEG.PWY..D.galactarate.degradation.I	Active	-0.127209	0.152389	156	127	0.405592	0.99621
GLUCARGALACTSUPER.PWY..superpathway.of.D.glucarate.and.D.galactarate.degradation	Active	-0.127209	0.152389	156	127	0.405592	0.99621
PWY66.399..gluconeogenesis.III	Active	-0.0578146	0.0697905	156	154	0.40917	0.99621
PWY.I9..L.cysteine.biosynthesis.VI..from.L.methionine.	Active	-0.0853733	0.10477	156	156	0.416845	0.99621
FAO.PWY..fatty.acid..beta..oxidation.I..generic.	Active	-0.153579	0.190141	156	39	0.420946	0.99621
PENTOSE.P.PWY..pentose.phosphate.pathway	Active	-0.017757	0.0222089	156	156	0.425648	0.99621
PHOSLIPSYN.PWY..superpathway.of.phospholipid.biosynthesis.I..bacteria.	Active	0.0265172	0.0334672	156	156	0.429816	0.99621
REDCITCYC..TCA.cycle.VI..Helicobacter.	Active	-0.107597	0.135809	156	54	0.429842	0.99621
PWY.7357..thiamine.phosphate.formation.from.pyrithiamine.and.oxythiamine..yeast.	Active	0.0182755	0.0232439	156	156	0.433351	0.99621
KDO.NAGLIPASYN.PWY..superpathway.of..Kdo.2.lipid.A.biosynthesis	Active	-0.0884022	0.113338	156	19	0.43661	0.99621
PWY.1269..CMP.3.deoxy.D.manno.octulosonate.biosynthesis	Active	0.0361935	0.0470288	156	156	0.443132	0.99621
PWY.6969..TCA.cycle.V..2.oxoglutarate.synthase.	Active	-0.0447065	0.0581098	156	156	0.443275	0.99621
PWY.6527..stachyose.degradation	Active	0.0244388	0.0319364	156	156	0.445727	0.99621
PWY4FS.7..phosphatidylglycerol.biosynthesis.I..plastidic.	Active	0.0288941	0.0378178	156	156	0.446431	0.99621
PWY4FS.8..phosphatidylglycerol.biosynthesis.II..non.plastidic.	Active	0.0288941	0.0378178	156	156	0.446431	0.99621
PWY.7254..TCA.cycle.VII..acetate.producers.	Active	-0.125305	0.16676	156	59	0.453956	0.99621
PWY.6386..UDP.N.acetylmuramoyl.pentapeptide.biosynthesis.II..lysine.containing.	Active	-0.00670224	0.00903575	156	156	0.459771	0.99621
PWY.7238..sucrose.biosynthesis.II	Active	-0.0157276	0.0214106	156	156	0.464117	0.99621
PWY.6471..peptidoglycan.biosynthesis.IV..Enterococcus.faecium.	Active	-0.037293	0.0514021	156	19	0.469629	0.99621
PWY0.166..superpathway.of.pyrimidine.deoxyribonucleotides.de.novo.biosynthesis..E..coli.	Active	-0.158785	0.219151	156	42	0.4702	0.99621
RUMP.PWY..formaldehyde.oxidation.I	Active	0.0990998	0.136843	156	110	0.470432	0.99621
PWY.6163..chorismate.biosynthesis.from.3.dehydroquinate	Active	-0.00860854	0.0119522	156	156	0.472849	0.99621
P185.PWY..formaldehyde.assimilation.III..dihydroxyacetone.cycle.	Active	0.0653191	0.0918664	156	153	0.478523	0.99621
PWY0.1338..polymyxin.resistance	Active	-0.122018	0.174427	156	26	0.485626	0.99621
PWY.6353..purine.nucleotides.degradation.II..aerobic.	Active	-0.0460732	0.0662284	156	156	0.488045	0.99621
MET.SAM.PWY..superpathway.of.S.adenosyl.L.methionine.biosynthesis	Active	-0.136214	0.196274	156	91	0.489084	0.99621
PWY.6545..pyrimidine.deoxyribonucleotides.de.novo.biosynthesis.III	Active	0.131746	0.19064	156	122	0.490921	0.99621
PWY.7184..pyrimidine.deoxyribonucleotides.de.novo.biosynthesis.I	Active	0.131612	0.191168	156	122	0.492558	0.99621
PWY.6606..guanosine.nucleotides.degradation.II	Active	-0.0482776	0.0702537	156	156	0.493356	0.99621
PWY.5347..superpathway.of.L.methionine.biosynthesis..transsulfuration.	Active	-0.134779	0.196649	156	91	0.494488	0.99621
METSYN.PWY..superpathway.of.L.homoserine.and.L.methionine.biosynthesis	Active	-0.135104	0.197636	156	91	0.495605	0.99621
PWY.5138..fatty.acid..beta..oxidation.IV..unsaturated..even.number.	Active	-0.146732	0.215217	156	37	0.496768	0.99621
FASYN.INITIAL.PWY..superpathway.of.fatty.acid.biosynthesis.initiation..E..coli.	Active	-0.0884748	0.129906	156	70	0.49721	0.99621
HOMOSER.METSYN.PWY..L.methionine.biosynthesis.I	Active	-0.135371	0.199124	156	91	0.497977	0.99621
PWY.6608..guanosine.nucleotides.degradation.III	Active	-0.0405425	0.0596812	156	156	0.498309	0.99621
PWY.5862..superpathway.of.demethylmenaquinol.9.biosynthesis	Active	-0.101935	0.150134	156	97	0.498545	0.99621
PWY.5845..superpathway.of.menaquinol.9.biosynthesis	Active	-0.100503	0.148117	156	97	0.498808	0.99621
PWY.5136..fatty.acid..beta..oxidation.II..plant.peroxisome.	Active	-0.111193	0.167766	156	133	0.508804	0.99621
PWY.5994..palmitate.biosynthesis..type.I.fatty.acid.synthase.	Active	0.104419	0.158465	156	35	0.511316	0.99621
PWY.5989..stearate.biosynthesis.II..bacteria.and.plants.	Active	0.0577142	0.0915405	156	154	0.529645	0.99621
PWY.6859..all.trans.farnesol.biosynthesis	Active	-0.0412034	0.0656356	156	149	0.531425	0.99621
AST.PWY..L.arginine.degradation.II..AST.pathway.	Active	-0.115075	0.189305	156	32	0.544478	0.99621
SO4ASSIM.PWY..assimilatory.sulfate.reduction.I	Active	-0.153361	0.255349	156	122	0.549299	0.99621
PWY.6168..flavin.biosynthesis.III..fungi.	Active	0.0636208	0.106324	156	138	0.550787	0.99621
PWY.5367..petroselinate.biosynthesis	Active	-0.110438	0.185981	156	81	0.553804	0.99621
SULFATE.CYS.PWY..superpathway.of.sulfate.assimilation.and.cysteine.biosynthesis	Active	-0.147155	0.248468	156	122	0.554852	0.99621
PWY.5345..superpathway.of.L.methionine.biosynthesis..by.sulfhydrylation.	Active	-0.14591	0.247092	156	122	0.556015	0.99621
PWY.7456...beta...1.4..mannan.degradation	Active	-0.0275382	0.0470022	156	156	0.559109	0.99621
PWY.5097..L.lysine.biosynthesis.VI	Active	-0.00578141	0.00991798	156	156	0.561102	0.99621
PWY.6151..S.adenosyl.L.methionine.salvage.I	Active	0.00818226	0.0140419	156	156	0.561247	0.99621
BIOTIN.BIOSYNTHESIS.PWY..biotin.biosynthesis.I	Active	0.0567694	0.0974369	156	152	0.561294	0.99621
PWY.6519..8.amino.7.oxononanoate.biosynthesis.I	Active	0.0582577	0.100136	156	152	0.561857	0.99621
P124.PWY..Bifidobacterium.shunt	Active	-0.0723493	0.124989	156	116	0.563842	0.99621
PWY.5695..inosine.5..phosphate.degradation	Active	0.00708385	0.0122418	156	156	0.563961	0.99621
HEME.BIOSYNTHESIS.II.1..heme.b.biosynthesis.V..aerobic.	Active	0.106654	0.184484	156	76	0.564323	0.99621
PWY.8131..5..deoxyadenosine.degradation.II	Active	-0.039104	0.0679318	156	156	0.565988	0.99621
PWY.6292..superpathway.of.L.cysteine.biosynthesis..mammalian.	Active	-0.0337451	0.0586758	156	154	0.566348	0.99621
PWY.6731..starch.degradation.III	Active	-0.0197099	0.03443	156	156	0.568145	0.99621
PPGPPMET.PWY..ppGpp.metabolism	Active	0.0616704	0.109313	156	147	0.573752	0.99621
FASYN.ELONG.PWY..fatty.acid.elongation....saturated	Active	0.0568981	0.101049	156	152	0.57449	0.99621
PWY.5860..superpathway.of.demethylmenaquinol.6.biosynthesis.I	Active	-0.0830823	0.147994	156	40	0.575625	0.99621
PWY.5850..superpathway.of.menaquinol.6.biosynthesis	Active	-0.080888	0.146071	156	40	0.580822	0.99621
PWY.5896..superpathway.of.menaquinol.10.biosynthesis	Active	-0.080888	0.146071	156	40	0.580822	0.99621
PWY0.301..L.ascorbate.degradation.I..bacterial..anaerobic.	Active	0.112318	0.203378	156	76	0.581865	0.99621
PWY.7664..oleate.biosynthesis.IV..anaerobic.	Active	0.0562865	0.102519	156	152	0.584056	0.99621
PWY.6282..palmitoleate.biosynthesis.I..from..5Z..dodec.5.enoate.	Active	0.0564191	0.103819	156	152	0.587891	0.99621
ECASYN.PWY..enterobacterial.common.antigen.biosynthesis	Active	-0.0541764	0.101131	156	19	0.593193	0.99621
PWY490.3..nitrate.reduction.VI..assimilatory.	Active	-0.0633883	0.11864	156	92	0.594171	0.99621
PWY.5971..palmitate.biosynthesis..type.II.fatty.acid.synthase.	Active	-0.0932127	0.174479	156	79	0.594215	0.99621
PWY0.862...5Z..dodecenoate.biosynthesis.I	Active	0.0555348	0.104106	156	152	0.594764	0.99621
PWY.6285..superpathway.of.fatty.acids.biosynthesis..E..coli.	Active	-0.0612156	0.115613	156	30	0.59749	0.99621
PWY66.389..phytol.degradation	Active	-0.166505	0.316384	156	52	0.599757	0.99621
PWY.5667..CDP.diacylglycerol.biosynthesis.I	Active	-0.00693527	0.0133075	156	156	0.603273	0.99621
PWY0.1319..CDP.diacylglycerol.biosynthesis.II	Active	-0.00693527	0.0133075	156	156	0.603273	0.99621
PWY.6284..superpathway.of.unsaturated.fatty.acids.biosynthesis..E..coli.	Active	-0.0931572	0.18158	156	79	0.608911	0.99621
P122.PWY..heterolactic.fermentation	Active	-0.0799696	0.160834	156	34	0.619986	0.99621
RHAMCAT.PWY..L.rhamnose.degradation.I	Active	-0.0140371	0.0283736	156	156	0.621749	0.99621
PWY.7688..dTDP..alpha..D.ravidosamine.and.dTDP.4.acetyl..alpha..D.ravidosamine.biosynthesis	Active	0.0559889	0.115227	156	77	0.627975	0.99621
PWY.7560..methylerythritol.phosphate.pathway.II	Active	0.0178413	0.0368218	156	155	0.628939	0.99621
PWY.6992..1.5.anhydrofructose.degradation	Active	-0.058497	0.122179	156	42	0.633017	0.99621
TCA..TCA.cycle.I..prokaryotic.	Active	-0.0980671	0.205062	156	63	0.633401	0.99621
PWY0.845..superpathway.of.pyridoxal.5..phosphate.biosynthesis.and.salvage	Active	-0.0207544	0.0434974	156	156	0.634176	0.99621
PWY.7312..dTDP..beta..D.fucofuranose.biosynthesis	Active	-0.0523546	0.110201	156	96	0.635644	0.99621
PWY.7242..D.fructuronate.degradation	Active	0.0224257	0.0475943	156	156	0.638408	0.99621
HEXITOLDEGSUPER.PWY..superpathway.of.hexitol.degradation..bacteria.	Active	-0.078747	0.169378	156	62	0.642877	0.99621
PWY.5747..2.methylcitrate.cycle.II	Active	-0.0539553	0.116354	156	25	0.643727	0.99621
ANAGLYCOLYSIS.PWY..glycolysis.III..from.glucose.	Active	0.00559285	0.0124051	156	156	0.652954	0.99621
ILEUSYN.PWY..L.isoleucine.biosynthesis.I..from.threonine.	Active	0.00728083	0.0162153	156	156	0.654274	0.99621
HISDEG.PWY..L.histidine.degradation.I	Active	-0.016897	0.0378729	156	156	0.656333	0.99621
LACTOSECAT.PWY..lactose.and.galactose.degradation.I	Active	-0.0391561	0.0897151	156	155	0.663337	0.99621
COLANSYN.PWY..colanic.acid.building.blocks.biosynthesis	Active	-0.0099875	0.0231166	156	156	0.666525	0.99621
PWY0.1477..ethanolamine.utilization	Active	-0.0529408	0.126185	156	155	0.6756	0.99621
P108.PWY..pyruvate.fermentation.to.propanoate.I	Active	0.0666255	0.159205	156	51	0.676373	0.99621
PWY.5484..glycolysis.II..from.fructose.6.phosphate.	Active	-0.0162649	0.0390761	156	156	0.678019	0.99621
PWY.6143..CMP.pseudaminate.biosynthesis	Active	0.049454	0.121503	156	78	0.684762	0.99621
PWY.7340..9.cis..11.trans.octadecadienoyl.CoA.degradation..isomerase.dependent..yeast.	Active	0.0437457	0.107527	156	20	0.684906	0.99621
ANAEROFRUCAT.PWY..homolactic.fermentation	Active	-0.0127822	0.0316966	156	156	0.687506	0.99621
GLYCOLYSIS..glycolysis.I..from.glucose.6.phosphate.	Active	-0.0155746	0.0393486	156	156	0.692983	0.99621
PWY.6961..L.ascorbate.degradation.II..bacterial..aerobic.	Active	0.0680758	0.175136	156	60	0.698229	0.99621
PYRIDOXSYN.PWY..pyridoxal.5..phosphate.biosynthesis.I	Active	-0.0185511	0.0482488	156	156	0.701334	0.99621
GALACTITOLCAT.PWY..galactitol.degradation	Active	-0.0650911	0.174945	156	63	0.710536	0.99621
PWY.6901..superpathway.of.glucose.and.xylose.degradation	Active	-0.00885878	0.0239441	156	156	0.712088	0.99621
PWY.1861..formaldehyde.assimilation.II..assimilatory.RuMP.Cycle.	Active	-0.0449242	0.122743	156	152	0.71504	0.99621
PWY.5840..superpathway.of.menaquinol.7.biosynthesis	Active	-0.0540701	0.149034	156	96	0.717419	0.99621
PWY.6478..GDP.D.glycero..alpha..D.manno.heptose.biosynthesis	Active	0.040083	0.11061	156	57	0.717739	0.99621
PWY.6317..D.galactose.degradation.I..Leloir.pathway.	Active	0.00911085	0.0251605	156	156	0.717943	0.99621
PYRIDNUCSYN.PWY..NAD.de.novo.biosynthesis.I..from.aspartate.	Active	0.00513613	0.0144482	156	156	0.722883	0.99621
PWY.5855..ubiquinol.7.biosynthesis..early.decarboxylation.	Active	-0.0486985	0.138115	156	21	0.725036	0.99621
PWY.6125..superpathway.of.guanosine.nucleotides.de.novo.biosynthesis.II	Active	0.0128958	0.0367297	156	156	0.726164	0.99621
POLYAMSYN.PWY..superpathway.of.polyamine.biosynthesis.I	Active	-0.0340088	0.0969674	156	156	0.72644	0.99621
PWY.5972..stearate.biosynthesis.I..animals.	Active	0.0372815	0.107373	156	16	0.729061	0.99621
RIBOSYN2.PWY..flavin.biosynthesis.I..bacteria.and.plants.	Active	-0.0070159	0.0203377	156	156	0.730751	0.99621
ARG.POLYAMINE.SYN..superpathway.of.arginine.and.polyamine.biosynthesis	Active	-0.0309664	0.0916971	156	156	0.736205	0.99621
GLYCOLYSIS.TCA.GLYOX.BYPASS..superpathway.of.glycolysis..pyruvate.dehydrogenase..TCA..and.glyoxylate.bypass	Active	-0.0355152	0.105488	156	19	0.73698	0.99621
GLYOXYLATE.BYPASS..glyoxylate.cycle	Active	-0.0717172	0.213017	156	65	0.736984	0.99621
PWY.2942..L.lysine.biosynthesis.III	Active	-0.00434348	0.0129857	156	156	0.738631	0.99621
PWY.7228..superpathway.of.guanosine.nucleotides.de.novo.biosynthesis.I	Active	0.0110922	0.0336492	156	156	0.742277	0.99621
PWY0.1479..tRNA.processing	Active	-0.0217873	0.0666974	156	156	0.744524	0.99621
CITRULBIO.PWY..L.citrulline.biosynthesis	Active	-0.0120249	0.0369151	156	156	0.745216	0.99621
PWY.7199..pyrimidine.deoxyribonucleosides.salvage	Active	-0.00394117	0.0123375	156	156	0.749973	0.99621
PWY.621..sucrose.degradation.III..sucrose.invertase.	Active	-0.013968	0.0438226	156	155	0.75051	0.99621
PWY.6305..superpathway.of.putrescine.biosynthesis	Active	-0.0144487	0.045934	156	156	0.753676	0.99621
PWY.5690..TCA.cycle.II..plants.and.fungi.	Active	-0.0362403	0.115492	156	129	0.754252	0.99621
PWY.7858...5Z..dodecenoate.biosynthesis.II	Active	0.0453759	0.145827	156	54	0.756244	0.99621
PWY.5723..Rubisco.shunt	Active	-0.0563729	0.182039	156	52	0.75737	0.99621
PWY.7663..gondoate.biosynthesis..anaerobic.	Active	-0.00686346	0.0227234	156	156	0.763171	0.99621
PWY.7392..taxadiene.biosynthesis..engineered.	Active	-0.0193725	0.066147	156	149	0.770157	0.99621
PWY.7977..L.methionine.biosynthesis.IV	Active	-0.00450582	0.0153864	156	156	0.770174	0.99621
PWY.5121..superpathway.of.geranylgeranyl.diphosphate.biosynthesis.II..via.MEP.	Active	0.013585	0.0471249	156	156	0.773661	0.99621
PWY.8190..L.glutamate.degradation.XI..reductive.Stickland.reaction.	Active	-0.024177	0.0853142	156	19	0.777394	0.99621
PWY.5494..pyruvate.fermentation.to.propanoate.II..acrylate.pathway.	Active	-0.0329434	0.116363	156	37	0.777606	0.99621
PWY0.1298..superpathway.of.pyrimidine.deoxyribonucleosides.degradation	Active	-0.0342322	0.12184	156	151	0.779249	0.99621
GLUCUROCAT.PWY..superpathway.of..beta..D.glucuronosides.degradation	Active	0.0115971	0.0413468	156	156	0.779614	0.99621
P161.PWY..acetylene.degradation..anaerobic.	Active	-0.0452149	0.162218	156	123	0.780956	0.99621
BRANCHED.CHAIN.AA.SYN.PWY..superpathway.of.branched.chain.amino.acid.biosynthesis	Active	0.00449852	0.0161714	156	156	0.781379	0.99621
METHGLYUT.PWY..superpathway.of.methylglyoxal.degradation	Active	-0.0515647	0.186528	156	94	0.782709	0.99621
PWY0.1296..purine.ribonucleosides.degradation	Active	0.0102076	0.0371942	156	156	0.784243	0.99621
PWY.5973..cis.vaccenate.biosynthesis	Active	-0.00578744	0.0211797	156	156	0.785153	0.99621
GLUTORN.PWY..L.ornithine.biosynthesis.I	Active	-0.00700271	0.0256844	156	156	0.785619	0.99621
PROPFERM.PWY..superpathway.of.L.alanine.fermentation..Stickland.reaction.	Active	-0.0296814	0.109336	156	31	0.786519	0.99621
PWY.8188..L.alanine.degradation.VI..reductive.Stickland.reaction.	Active	-0.0296814	0.109336	156	31	0.786519	0.99621
PWY.8189..L.alanine.degradation.V..oxidative.Stickland.reaction.	Active	-0.0296814	0.109336	156	31	0.786519	0.99621
PWY.7992..superpathway.of.menaquinol.8.biosynthesis.III	Active	-0.0293162	0.110784	156	96	0.791779	0.99621
PWY.4984..urea.cycle	Active	-0.0106792	0.0407099	156	156	0.793547	0.99621
PWY.7356..thiamine.diphosphate.salvage.IV..yeast.	Active	0.0154559	0.0597882	156	156	0.796479	0.99621
NAGLIPASYN.PWY..lipid.IVA.biosynthesis..E..coli.	Active	-0.0147602	0.0578178	156	153	0.798964	0.99621
PWY.8073..lipid.IVA.biosynthesis..P..putida.	Active	-0.0147602	0.0578178	156	153	0.798964	0.99621
PWY.7323..superpathway.of.GDP.mannose.derived.O.antigen.building.blocks.biosynthesis	Active	-0.0123031	0.0482075	156	155	0.799021	0.99621
PWY.7220..adenosine.deoxyribonucleotides.de.novo.biosynthesis.II	Active	0.010862	0.0425957	156	156	0.799183	0.99621
PWY.7222..guanosine.deoxyribonucleotides.de.novo.biosynthesis.II	Active	0.010862	0.0425957	156	156	0.799183	0.99621
PWY.7208..superpathway.of.pyrimidine.nucleobases.salvage	Active	0.00859763	0.0341048	156	156	0.801424	0.99621
PWY.6807..xyloglucan.degradation.II..exoglucanase.	Active	0.0367424	0.148496	156	63	0.805023	0.99621
THISYNARA.PWY..superpathway.of.thiamine.diphosphate.biosynthesis.III..eukaryotes.	Active	0.00730163	0.0303339	156	156	0.810214	0.99621
PWY.7204..pyridoxal.5..phosphate.salvage.II..plants.	Active	-0.0218054	0.0911138	156	19	0.811282	0.99621
PWY4LZ.257..superpathway.of.fermentation..Chlamydomonas.reinhardtii.	Active	-0.0378336	0.159823	156	123	0.813296	0.99621
POLYISOPRENSYN.PWY..polyisoprenoid.biosynthesis..E..coli.	Active	-0.0108897	0.0462436	156	152	0.814257	0.99621
PWY.5130..2.oxobutanoate.degradation.I	Active	0.0204759	0.087295	156	152	0.814973	0.99621
PWY.6126..superpathway.of.adenosine.nucleotides.de.novo.biosynthesis.II	Active	0.00776259	0.0333429	156	156	0.816327	0.99621
PWY.6876..isopropanol.biosynthesis..engineered.	Active	-0.0226332	0.0991533	156	34	0.81985	0.99621
PWY0.1337..oleate..beta..oxidation	Active	-0.0372508	0.164167	156	25	0.820901	0.99621
PWY.7197..pyrimidine.deoxyribonucleotide.phosphorylation	Active	0.0084453	0.037446	156	156	0.821969	0.99621
PWY.7115..C4.photosynthetic.carbon.assimilation.cycle..NAD.ME.type	Active	-0.0216644	0.0961877	156	149	0.822204	0.99621
PWY.5103..L.isoleucine.biosynthesis.III	Active	0.00415833	0.0184839	156	156	0.822404	0.99621
PWY.8187..L.arginine.degradation.XIII..reductive.Stickland.reaction.	Active	-0.00957428	0.043416	156	156	0.82586	0.99621
PWY0.1061..superpathway.of.L.alanine.biosynthesis	Active	0.0210911	0.0963651	156	150	0.827145	0.99621
PWY.5920..superpathway.of.heme.b.biosynthesis.from.glycine	Active	0.0314005	0.146052	156	35	0.83015	0.99621
PWY.7883..anhydromuropeptides.recycling.II	Active	-0.0278215	0.133185	156	142	0.834905	0.99621
PWY.5384..sucrose.degradation.IV..sucrose.phosphorylase.	Active	-0.00840045	0.0405638	156	156	0.836309	0.99621
PWY.7383..anaerobic.energy.metabolism..invertebrates..cytosol.	Active	-0.0178768	0.0883644	156	154	0.840035	0.99621
PWY.5918..superpathway.of.heme.b.biosynthesis.from.glutamate	Active	-0.0281932	0.149139	156	74	0.850397	0.99621
PWY.6703..preQ0.biosynthesis	Active	-0.00410267	0.021747	156	156	0.850699	0.99621
GLUCARDEG.PWY..D.glucarate.degradation.I	Active	-0.028309	0.155682	156	122	0.856031	0.99621
PWY.7117..C4.photosynthetic.carbon.assimilation.cycle..PEPCK.type	Active	0.0241734	0.139545	156	148	0.862779	0.99621
KETOGLUCONMET.PWY..ketogluconate.metabolism	Active	-0.0401242	0.232573	156	52	0.863333	0.99621
GALACT.GLUCUROCAT.PWY..superpathway.of.hexuronide.and.hexuronate.degradation	Active	0.0141606	0.0836391	156	153	0.865855	0.99621
PWY.6906..chitin.derivatives.degradation	Active	0.0168887	0.100893	156	142	0.867359	0.99621
PWY.821..superpathway.of.sulfur.amino.acid.biosynthesis..Saccharomyces.cerevisiae.	Active	-0.0297895	0.179128	156	53	0.868214	0.99621
PWY.5686..UMP.biosynthesis.I	Active	0.00174013	0.0105076	156	156	0.86876	0.99621
PWY.7790..UMP.biosynthesis.II	Active	0.00174013	0.0105076	156	156	0.86876	0.99621
PWY.7791..UMP.biosynthesis.III	Active	0.00174013	0.0105076	156	156	0.86876	0.99621
PWY.6700..queuosine.biosynthesis.I..de.novo.	Active	0.00192854	0.0118522	156	156	0.871033	0.99621
PWY.5941..glycogen.degradation.II	Active	0.00354556	0.0220922	156	156	0.87278	0.99621
PWY.6549..L.glutamine.biosynthesis.III	Active	-0.013532	0.0843789	156	155	0.872875	0.99621
GLUCOSE1PMETAB.PWY..glucose.and.glucose.1.phosphate.degradation	Active	0.0186583	0.11648	156	86	0.873019	0.99621
PWY.6609..adenine.and.adenosine.salvage.III	Active	0.00187854	0.0119232	156	156	0.875088	0.99621
PWY.6572..chondroitin.sulfate.degradation.I..bacterial.	Active	0.0169475	0.10763	156	111	0.875162	0.99621
FUCCAT.PWY..fucose.degradation	Active	0.014972	0.0957378	156	154	0.876005	0.99621
PWY.5675..nitrate.reduction.V..assimilatory.	Active	-0.0383333	0.247759	156	64	0.877317	0.99621
PWY.5005..biotin.biosynthesis.II	Active	0.0145343	0.0940185	156	138	0.87742	0.99621
PWY.241..C4.photosynthetic.carbon.assimilation.cycle..NADP.ME.type	Active	0.0219484	0.142473	156	148	0.877842	0.99621
PWY.3841..folate.transformations.II..plants.	Active	-0.0016015	0.0111894	156	156	0.886443	0.99621
SER.GLYSYN.PWY..superpathway.of.L.serine.and.glycine.biosynthesis.I	Active	-0.00321568	0.0226958	156	156	0.887578	0.99621
PWY.5022..4.aminobutanoate.degradation.V	Active	-0.0333412	0.249992	156	101	0.894135	0.99621
PWY.7282..4.amino.2.methyl.5.diphosphomethylpyrimidine.biosynthesis.II	Active	0.00391138	0.0296547	156	156	0.895298	0.99621
PWY.7094..fatty.acid.salvage	Active	0.0233828	0.178015	156	29	0.895727	0.99621
PWY.5004..superpathway.of.L.citrulline.metabolism	Active	-0.0166408	0.12681	156	46	0.895831	0.99621
PWY.6435..4.hydroxybenzoate.biosynthesis.III..plants.	Active	-0.0081756	0.0673486	156	20	0.903594	0.99621
PWY.622..starch.biosynthesis	Active	0.0137344	0.113507	156	96	0.903904	0.99621
TCA.GLYOX.BYPASS..superpathway.of.glyoxylate.bypass.and.TCA	Active	0.0208131	0.175856	156	41	0.905997	0.99621
P42.PWY..incomplete.reductive.TCA.cycle	Active	-0.0151878	0.128981	156	146	0.906471	0.99621
PWY.5913..partial.TCA.cycle..obligate.autotrophs.	Active	0.0150664	0.130607	156	150	0.908366	0.99621
PWY0.42..2.methylcitrate.cycle.I	Active	0.0171917	0.158808	156	38	0.913983	0.99621
PWY.5659..GDP.mannose.biosynthesis	Active	-0.00300384	0.0285855	156	156	0.916496	0.99621
P105.PWY..TCA.cycle.IV..2.oxoglutarate.decarboxylase.	Active	0.0185109	0.176415	156	85	0.916617	0.99621
P461.PWY..hexitol.fermentation.to.lactate..formate..ethanol.and.acetate	Active	0.0097938	0.0969179	156	155	0.919685	0.99621
PWY.5104..L.isoleucine.biosynthesis.IV	Active	-0.0159778	0.175383	156	56	0.927571	0.99621
PWY.7118..chitin.deacetylation	Active	-0.0187568	0.209122	156	58	0.92869	0.99621
PWY.7328..superpathway.of.UDP.glucose.derived.O.antigen.building.blocks.biosynthesis	Active	-0.00467744	0.0529391	156	156	0.929748	0.99621
DARABCATK12.PWY..D.arabinose.degradation.I	Active	-0.00949783	0.121636	156	25	0.937898	0.99621
PWY.7229..superpathway.of.adenosine.nucleotides.de.novo.biosynthesis.I	Active	0.00204245	0.0273239	156	156	0.940545	0.99621
PWY.5189..tetrapyrrole.biosynthesis.II..from.glycine.	Active	-0.0108061	0.148768	156	64	0.942221	0.99621
PWY.5837..2.carboxy.1.4.naphthoquinol.biosynthesis	Active	-0.010159	0.1428	156	105	0.94341	0.99621
PWY.561..superpathway.of.glyoxylate.cycle.and.fatty.acid.degradation	Active	0.0114502	0.16717	156	47	0.945513	0.99621
FUC.RHAMCAT.PWY..superpathway.of.fucose.and.rhamnose.degradation	Active	0.00493719	0.0776108	156	151	0.949388	0.99621
PWY66.429..fatty.acid.biosynthesis.initiation..mitochondria.	Active	-0.000990784	0.0167929	156	156	0.953056	0.99621
PWY.841..superpathway.of.purine.nucleotides.de.novo.biosynthesis.I	Active	0.00145716	0.0256807	156	156	0.954851	0.99621
PWY.5897..superpathway.of.menaquinol.11.biosynthesis	Active	-0.0073293	0.137176	156	105	0.957483	0.99621
PWY.5898..superpathway.of.menaquinol.12.biosynthesis	Active	-0.0073293	0.137176	156	105	0.957483	0.99621
PWY.5899..superpathway.of.menaquinol.13.biosynthesis	Active	-0.0073293	0.137176	156	105	0.957483	0.99621
PWY.5030..L.histidine.degradation.III	Active	0.00196341	0.0388142	156	156	0.959745	0.99621
PWY.5861..superpathway.of.demethylmenaquinol.8.biosynthesis.I	Active	-0.00658393	0.137686	156	104	0.961944	0.99621
PWY.6823..molybdopterin.biosynthesis	Active	0.00163156	0.0370918	156	156	0.964992	0.99621
PWY.7210..pyrimidine.deoxyribonucleotides.biosynthesis.from.CTP	Active	0.00747417	0.179742	156	112	0.966904	0.99621
PWY.2941..L.lysine.biosynthesis.II	Active	0.00178624	0.043092	156	156	0.967009	0.99621
PWY.5838..superpathway.of.menaquinol.8.biosynthesis.I	Active	-0.00545913	0.134893	156	104	0.967789	0.99621
PWY.7209..superpathway.of.pyrimidine.ribonucleosides.degradation	Active	0.00539825	0.148428	156	96	0.971052	0.99621
P23.PWY..reductive.TCA.cycle.I	Active	-0.00455649	0.134449	156	47	0.973024	0.99621
PWY0.1415..superpathway.of.heme.b.biosynthesis.from.uroporphyrinogen.III	Active	0.00384036	0.163952	156	61	0.981353	0.99621
GLYCOL.GLYOXDEG.PWY..superpathway.of.glycol.metabolism.and.degradation	Active	0.00252967	0.160425	156	31	0.987446	0.997384
PWY.6122..5.aminoimidazole.ribonucleotide.biosynthesis.II	Active	-0.000140985	0.012351	156	156	0.990912	0.998616
PWY.6277..superpathway.of.5.aminoimidazole.ribonucleotide.biosynthesis	Active	-0.000140985	0.012351	156	156	0.990912	0.998616
ALLANTOINDEG.PWY..superpathway.of.allantoin.degradation.in.yeast	Active	0.00132771	0.172973	156	120	0.993889	0.999187
PWY.7013...S..propane.1.2.diol.degradation	Active	-0.000731093	0.109996	156	153	0.994708	0.999187
PWY.7371..1.4.dihydroxy.6.naphthoate.biosynthesis.II	Active	-0.000189838	0.120896	156	98	0.99875	0.999187
GLUDEG.I.PWY..GABA.shunt	Active	0.000216087	0.156271	156	144	0.998899	0.999187
THRESYN.PWY..superpathway.of.L.threonine.biosynthesis	Active	-2.07289e-05	0.0202913	156	156	0.999187	0.999187

## Sheet: Letter - Species
feature	metadata	coefficient	std error	N	N.not.0	p value	FDR q value	KEY	Higher in responders at BL	Lower in responders at BL
s__Bifidobacterium_bifidum	Letter_Response	0.600345	0.170239	38	7	0.00116916	0.258384
s__Bifidobacterium_longum	Letter_Response	1.05678	0.368612	38	32	0.00688491	0.396738
s__Blautia_wexlerae	Letter_Response	0.897643	0.314233	38	20	0.0070691	0.396738
s__Tyzzerella_sp	Letter_Response	-1.43773	0.506467	38	23	0.00739933	0.396738
s__Clostridium_sp_AM22_11AC	Letter_Response	-0.916454	0.331742	38	34	0.00897597	0.396738
s__Bacteroides_sp_CAG_144	Letter_Response	0.45686	0.198701	38	6	0.0274013	0.83248
s__Eubacterium_ramulus	Letter_Response	-1.29539	0.56465	38	30	0.0277229	0.83248
s__Alistipes_finegoldii	Letter_Response	-0.968697	0.438544	38	30	0.0336328	0.83248
s__Firmicutes_bacterium_CAG_56	Letter_Response	-0.896647	0.419055	38	28	0.0392308	0.83248
s__Clostridium_sp_CAG_269	Letter_Response	-0.823065	0.435997	38	14	0.0671374	0.83248
s__Coprobacter_secundus	Letter_Response	0.477124	0.25759	38	6	0.072202	0.83248
s__Roseburia_sp_CAG_182	Letter_Response	-0.553955	0.302193	38	9	0.0750649	0.83248
s__Firmicutes_bacterium_CAG_129	Letter_Response	-0.793329	0.434662	38	29	0.0762829	0.83248
s__Streptococcus_salivarius	Letter_Response	0.798942	0.44353	38	27	0.0800322	0.83248
s__Veillonella_parvula	Letter_Response	-0.873202	0.488262	38	10	0.0821327	0.83248
s__Paraprevotella_xylaniphila	Letter_Response	0.651777	0.366256	38	4	0.0835907	0.83248
s__Acetobacter_sp_CAG_267	Letter_Response	0.262096	0.147461	38	5	0.0839533	0.83248
s__Eggerthella_sp_CAG_298	Letter_Response	-0.677491	0.383773	38	13	0.0859877	0.83248
s__Sutterella_wadsworthensis	Letter_Response	0.567948	0.327713	38	21	0.0916431	0.83248
s__Parabacteroides_merdae	Letter_Response	1.45789	0.84782	38	27	0.0940976	0.83248
s__Clostridium_sp_CAG_245	Letter_Response	-0.808845	0.472183	38	12	0.095316	0.83248
s__Bacteroides_vulgatus	Letter_Response	0.483134	0.289435	38	30	0.103747	0.83248
s__Clostridium_sp_CAG_122	Letter_Response	-0.650954	0.398893	38	14	0.111419	0.83248
s__Veillonella_dispar	Letter_Response	-0.468395	0.28959	38	7	0.114514	0.83248
s__Clostridium_sp_CAG_167	Letter_Response	0.701917	0.434205	38	16	0.114705	0.83248
s__Blautia_sp_CAG_52	Letter_Response	-0.86201	0.54523	38	29	0.122625	0.83248
s__Bacteroides_xylanisolvens	Letter_Response	0.89139	0.573652	38	22	0.12896	0.83248
s__Clostridiales_bacterium_KLE1615	Letter_Response	-0.753861	0.49283	38	26	0.134842	0.83248
s__Oscillibacter_sp_57_20	Letter_Response	-0.67447	0.44482	38	33	0.138182	0.83248
s__Eubacterium_ventriosum	Letter_Response	-0.76866	0.509489	38	24	0.140106	0.83248
s__Firmicutes_bacterium_AF16_15	Letter_Response	-0.640083	0.425836	38	33	0.14153	0.83248
s__Firmicutes_bacterium_CAG_321	Letter_Response	-0.483523	0.324159	38	8	0.14451	0.83248
s__Streptococcus_parasanguinis	Letter_Response	0.505558	0.341495	38	10	0.147458	0.83248
s__Clostridium_sp_CAG_226	Letter_Response	-0.685584	0.464319	38	7	0.148495	0.83248
s__Parasutterella_excrementihominis	Letter_Response	0.799735	0.549572	38	28	0.15428	0.83248
s__Turicibacter_sanguinis	Letter_Response	-0.382633	0.266133	38	6	0.159141	0.83248
s__Eubacterium_sp_CAG_252	Letter_Response	-0.644295	0.45493	38	6	0.165297	0.83248
s__Firmicutes_bacterium_CAG_170	Letter_Response	-0.435485	0.309669	38	6	0.168211	0.83248
s__Firmicutes_bacterium_CAG_95	Letter_Response	-0.607195	0.438381	38	9	0.174551	0.83248
s__Bacteroides_caccae	Letter_Response	0.673658	0.492987	38	24	0.180262	0.83248
s__Roseburia_sp_CAG_309	Letter_Response	-0.237462	0.177265	38	5	0.188776	0.83248
s__Coprobacter_fastidiosus	Letter_Response	0.742738	0.57446	38	21	0.204271	0.83248
s__Clostridium_sp_CAG_12237_41	Letter_Response	-0.618259	0.482356	38	11	0.208125	0.83248
s__Veillonella_atypica	Letter_Response	-0.304158	0.238174	38	5	0.209764	0.83248
s__Alistipes_indistinctus	Letter_Response	-0.651197	0.517125	38	21	0.216039	0.83248
s__Roseburia_sp_CAG_471	Letter_Response	-0.400056	0.318803	38	5	0.217613	0.83248
s__Lachnospira_pectinoschiza	Letter_Response	-0.437679	0.349658	38	15	0.218739	0.83248
s__Blautia_sp	Letter_Response	0.756626	0.62487	38	29	0.233841	0.83248
s__Ruminococcaceae_bacterium_KLE1738	Letter_Response	-0.341231	0.282125	38	23	0.234353	0.83248
s__Faecalibacterium_prausnitzii	Letter_Response	0.225567	0.188409	38	37	0.239047	0.83248
s__Streptococcus_thermophilus	Letter_Response	-0.620234	0.519032	38	16	0.239907	0.83248
s__Lachnospiraceae_bacterium_OF09_6	Letter_Response	-0.115723	0.0977659	38	4	0.2443	0.83248
s__Collinsella_aerofaciens	Letter_Response	0.534195	0.45387	38	35	0.246928	0.83248
s__Dialister_sp_CAG_357	Letter_Response	-0.119042	0.102326	38	4	0.25234	0.83248
s__Roseburia_hominis	Letter_Response	-0.521466	0.449232	38	33	0.253366	0.83248
s__Clostridium_sp_CAG_433	Letter_Response	-0.192759	0.16672	38	4	0.255223	0.83248
s__Mediterraneibacter_sp_KCTC_15684	Letter_Response	0.144742	0.127019	38	4	0.262007	0.83248
s__Eubacterium_sp_CAG_192	Letter_Response	-0.191675	0.170551	38	4	0.268513	0.83248
s__Eubacterium_sp_CAG_274	Letter_Response	0.365714	0.326774	38	9	0.270481	0.83248
s__Bacteroides_faecis	Letter_Response	-0.146008	0.130737	38	4	0.271475	0.83248
s__Bacteroides_fragilis	Letter_Response	0.742324	0.665708	38	13	0.272201	0.83248
s__Firmicutes_bacterium_AM10_47	Letter_Response	-0.305143	0.274373	38	4	0.273446	0.83248
s__Blautia_sp_AF19_10LB	Letter_Response	-0.811279	0.732657	38	25	0.275503	0.83248
s__Lactococcus_phage_bIL309	Letter_Response	-0.151921	0.137252	38	4	0.275688	0.83248
s__Clostridium_sp_CAG_417	Letter_Response	0.181684	0.165957	38	4	0.28089	0.83248
s__Lactococcus_phage_jm3	Letter_Response	-0.184908	0.171144	38	4	0.287138	0.83248
s__Ruminococcus_sp_CAG_254	Letter_Response	-0.550638	0.510156	38	11	0.28761	0.83248
s__Agathobaculum_butyriciproducens	Letter_Response	0.324005	0.302837	38	34	0.291786	0.83248
s__Lawsonibacter_asaccharolyticus	Letter_Response	0.435006	0.407734	38	26	0.293125	0.83248
s__Intestinimonas_butyriciproducens	Letter_Response	-0.481347	0.452128	38	10	0.294135	0.83248
s__Parabacteroides_distasonis	Letter_Response	0.229966	0.217591	38	34	0.297611	0.83248
s__Bacteroides_finegoldii	Letter_Response	0.494204	0.468276	38	14	0.298288	0.83248
s__Victivallis_vadensis	Letter_Response	-0.251274	0.238197	38	4	0.298498	0.83248
s__Paraprevotella_clara	Letter_Response	-0.255716	0.243605	38	4	0.300844	0.83248
s__Clostridium_citroniae	Letter_Response	0.363916	0.347886	38	6	0.302499	0.83248
s__Mesosutterella_multiformis	Letter_Response	0.190884	0.182543	38	4	0.302672	0.83248
s__Dorea_longicatena	Letter_Response	0.392103	0.376098	38	35	0.304106	0.83248
s__Anaerostipes_hadrus	Letter_Response	0.3011	0.291291	38	37	0.308183	0.83248
s__Bacteroides_salyersiae	Letter_Response	-0.506116	0.489902	38	12	0.308449	0.83248
s__Eisenbergiella_massiliensis	Letter_Response	-0.276053	0.269633	38	4	0.312756	0.83248
s__Roseburia_faecis	Letter_Response	0.70088	0.689096	38	27	0.315893	0.83248
s__Bacteroides_uniformis	Letter_Response	0.300433	0.295429	38	36	0.315969	0.83248
s__Lactobacillus_delbrueckii	Letter_Response	-0.2072	0.205618	38	5	0.320328	0.83248
s__Desulfovibrio_piger	Letter_Response	0.14641	0.145435	38	7	0.320797	0.83248
s__Firmicutes_bacterium_CAG_65_45_313	Letter_Response	-0.475245	0.480278	38	24	0.329013	0.83248
s__Clostridium_sp_CAG_169	Letter_Response	0.201136	0.206092	38	5	0.335601	0.83248
s__Butyricimonas_synergistica	Letter_Response	0.51251	0.526999	38	14	0.337288	0.83248
s__Bacteroides_eggerthii	Letter_Response	0.444047	0.458743	38	11	0.339521	0.83248
s__Intestinibacter_bartlettii	Letter_Response	0.324985	0.337809	38	8	0.342448	0.83248
s__Eubacterium_sp_CAG_115	Letter_Response	-0.744957	0.775492	38	19	0.343149	0.83248
s__Alistipes_onderdonkii	Letter_Response	-0.474484	0.494393	38	4	0.343593	0.83248
s__Bacteroides_stercoris	Letter_Response	0.450907	0.472755	38	20	0.346553	0.83248
s__Clostridium_bolteae	Letter_Response	0.297748	0.321591	38	7	0.360685	0.85584
s__Blautia_obeum	Letter_Response	-0.322366	0.350638	38	34	0.364022	0.85584
s__Dialister_invisus	Letter_Response	-0.342729	0.386021	38	11	0.380515	0.859529
s__Haemophilus_pittmaniae	Letter_Response	-0.1719	0.193704	38	5	0.380735	0.859529
s__Roseburia_inulinivorans	Letter_Response	-0.555337	0.649107	38	30	0.397911	0.859529
s__Bacteroides_intestinalis	Letter_Response	0.549671	0.652245	38	8	0.40494	0.859529
s__Bacteroides_galacturonicus	Letter_Response	-0.220555	0.261771	38	8	0.405044	0.859529
s__Bacteroides_dorei	Letter_Response	-0.479959	0.573305	38	25	0.408015	0.859529
s__Azospirillum_sp_CAG_260	Letter_Response	0.321061	0.38849	38	5	0.414002	0.859529
s__Clostridium_sp_CAG_138	Letter_Response	-0.393277	0.47788	38	13	0.415948	0.859529
s__Roseburia_sp_CAG_303	Letter_Response	0.387341	0.471532	38	9	0.416795	0.859529
s__Haemophilus_sp_HMSC71H05	Letter_Response	0.197452	0.242239	38	7	0.420367	0.859529
s__Alistipes_shahii	Letter_Response	0.573847	0.711691	38	28	0.425356	0.859529
s__Firmicutes_bacterium_CAG_110	Letter_Response	-0.335664	0.418317	38	18	0.427578	0.859529
s__Eubacterium_sp_CAG_38	Letter_Response	-0.475608	0.596481	38	26	0.430472	0.859529
s__Prevotella_copri	Letter_Response	-0.0917426	0.116047	38	5	0.434375	0.859529
s__Faecalibacterium_sp_CAG_74_58_120	Letter_Response	0.552603	0.700279	38	24	0.435209	0.859529
s__Ruminococcus_gnavus	Letter_Response	0.388027	0.495879	38	8	0.439036	0.859529
s__Clostridium_spiroforme	Letter_Response	0.296621	0.380977	38	8	0.441316	0.859529
s__Clostridium_sp_CAG_265	Letter_Response	0.26659	0.343358	38	7	0.442573	0.859529
s__Holdemanella_biformis	Letter_Response	0.513618	0.662642	38	6	0.443339	0.859529
s__Alistipes_sp_CAG_268	Letter_Response	0.0855014	0.110972	38	4	0.446045	0.859529
s__Clostridium_sp_CAG_75	Letter_Response	-0.217405	0.283353	38	19	0.447932	0.859529
s__Roseburia_intestinalis	Letter_Response	0.458758	0.602222	38	22	0.451156	0.859529
s__Proteobacteria_bacterium_CAG_139	Letter_Response	-0.115311	0.154795	38	4	0.46115	0.860996
s__Lentisphaerae_bacterium	Letter_Response	-0.165295	0.2236	38	4	0.464553	0.860996
s__Clostridium_sp_CAG_217	Letter_Response	-0.263131	0.356076	38	8	0.464713	0.860996
s__Methanobrevibacter_smithii	Letter_Response	-0.209762	0.287284	38	9	0.470019	0.860996
s__Eubacterium_eligens	Letter_Response	-0.365465	0.506569	38	32	0.475292	0.860996
s__Roseburia_sp_CAG_380	Letter_Response	0.448005	0.62099	38	10	0.475301	0.860996
s__Clostridium_sp_CAG_221	Letter_Response	0.299064	0.424201	38	11	0.485343	0.86928
s__Ruminococcus_torques	Letter_Response	-0.299293	0.426884	38	31	0.487741	0.86928
s__Gemmiger_formicilis	Letter_Response	0.344932	0.500992	38	35	0.495553	0.874606
s__Eggerthella_sp_CAG_209	Letter_Response	0.191303	0.281205	38	11	0.500668	0.874606
s__Firmicutes_bacterium_CAG_313	Letter_Response	-0.122788	0.183897	38	5	0.508585	0.874606
s__Erysipelatoclostridium_ramosum	Letter_Response	0.0870383	0.130774	38	4	0.509934	0.874606
s__Firmicutes_bacterium_CAG_103	Letter_Response	0.401726	0.604427	38	32	0.510517	0.874606
s__Bifidobacterium_adolescentis	Letter_Response	0.43408	0.660268	38	23	0.515086	0.875646
s__Roseburia_sp_CAG_100	Letter_Response	0.314514	0.499199	38	12	0.53265	0.882442
s__Bilophila_wadsworthia	Letter_Response	-0.331051	0.532157	38	30	0.537801	0.882442
s__Faecalibacterium_sp_CAG_74	Letter_Response	0.397509	0.640535	38	26	0.538779	0.882442
s__Monoglobus_pectinilyticus	Letter_Response	0.152237	0.2454	38	9	0.538927	0.882442
s__Clostridium_sp_CAG_440	Letter_Response	0.0742576	0.119736	38	4	0.539048	0.882442
s__Faecalitalea_cylindroides	Letter_Response	-0.131683	0.224922	38	4	0.561889	0.91307
s__Firmicutes_bacterium_CAG_114	Letter_Response	-0.140681	0.253505	38	23	0.582366	0.916318
s__Firmicutes_bacterium_CAG_137	Letter_Response	0.110507	0.202109	38	7	0.587911	0.916318
s__Clostridium_disporicum	Letter_Response	0.140366	0.257725	38	9	0.589364	0.916318
s__Eubacterium_hallii	Letter_Response	-0.176528	0.326854	38	35	0.592466	0.916318
s__Lactobacillus_acidophilus	Letter_Response	-0.153419	0.285497	38	6	0.594314	0.916318
s__Dorea_formicigenerans	Letter_Response	-0.141225	0.264366	38	34	0.596484	0.916318
s__Romboutsia_ilealis	Letter_Response	0.0559836	0.105149	38	4	0.597705	0.916318
s__Ruminococcus_lactaris	Letter_Response	0.2778	0.523042	38	14	0.598595	0.916318
s__Ruthenibacterium_lactatiformans	Letter_Response	-0.282464	0.554302	38	28	0.613453	0.916318
s__Bacteroides_plebeius	Letter_Response	-0.0552662	0.108904	38	4	0.614917	0.916318
s__Clostridium_symbiosum	Letter_Response	0.132406	0.260956	38	4	0.614976	0.916318
s__Firmicutes_bacterium_CAG_94	Letter_Response	0.178327	0.358267	38	6	0.621688	0.916318
s__Eubacterium_sp_36_13	Letter_Response	0.261679	0.533151	38	29	0.626535	0.916318
s__Ruminococcus_sp_AF31_8BH	Letter_Response	-0.214796	0.446798	38	21	0.633606	0.916318
s__Eisenbergiella_tayi	Letter_Response	0.109992	0.233576	38	6	0.640552	0.916318
s__Clostridium_sp_CAG_302	Letter_Response	-0.156943	0.333349	38	6	0.640619	0.916318
s__Anaeromassilibacillus_sp_An250	Letter_Response	-0.166184	0.353107	38	15	0.640743	0.916318
s__Butyricimonas_sp	Letter_Response	-0.133791	0.284321	38	6	0.64079	0.916318
s__Porphyromonas_sp_31_2	Letter_Response	-0.0585708	0.125779	38	5	0.64426	0.916318
s__Bacteroides_thetaiotaomicron	Letter_Response	0.225614	0.490548	38	32	0.648338	0.916318
s__Clostridium_innocuum	Letter_Response	0.118688	0.260144	38	4	0.650959	0.916318
s__Coprococcus_comes	Letter_Response	0.165697	0.404368	38	33	0.684403	0.949898
s__Eubacterium_siraeum	Letter_Response	-0.31844	0.781013	38	19	0.685889	0.949898
s__Eubacterium_sp_CAG_180	Letter_Response	0.106576	0.271604	38	6	0.697081	0.949898
s__Bacteroides_massiliensis	Letter_Response	-0.175524	0.449104	38	14	0.698225	0.949898
s__Ruminococcus_bicirculans	Letter_Response	0.205806	0.538189	38	20	0.70441	0.949898
s__Fusicatenibacter_saccharivorans	Letter_Response	-0.134001	0.351966	38	35	0.705647	0.949898
s__Ruminococcus_callidus	Letter_Response	-0.0728324	0.193135	38	6	0.708309	0.949898
s__Firmicutes_bacterium_CAG_83	Letter_Response	0.234295	0.623295	38	28	0.7092	0.949898
s__Bacteroides_coprocola	Letter_Response	0.0428266	0.115863	38	4	0.713823	0.95033
s__Clostridium_aldenense	Letter_Response	0.0532189	0.148677	38	4	0.722472	0.951152
s__Parabacteroides_goldsteinii	Letter_Response	-0.0893633	0.250197	38	5	0.723048	0.951152
s__Odoribacter_splanchnicus	Letter_Response	-0.088558	0.257527	38	32	0.732938	0.954452
s__Subdoligranulum_sp	Letter_Response	0.142484	0.416382	38	34	0.734194	0.954452
s__Holdemania_filiformis	Letter_Response	0.124099	0.378989	38	8	0.745226	0.959953
s__Bacteroides_clarus	Letter_Response	0.122056	0.384322	38	8	0.752631	0.959953
s__Bacteroides_ovatus	Letter_Response	-0.234602	0.763499	38	32	0.760407	0.959953
s__Bifidobacterium_animalis	Letter_Response	-0.129349	0.424368	38	11	0.762271	0.959953
s__Escherichia_coli	Letter_Response	-0.0806415	0.269778	38	14	0.766721	0.959953
s__Firmicutes_bacterium_CAG_124	Letter_Response	-0.157236	0.531806	38	25	0.769186	0.959953
s__Eggerthella_lenta	Letter_Response	-0.106464	0.373136	38	10	0.777032	0.959953
s__Firmicutes_bacterium_CAG_24053_14	Letter_Response	0.157478	0.561562	38	23	0.780754	0.959953
s__Roseburia_sp_CAG_10041_57	Letter_Response	0.0997011	0.359392	38	9	0.783048	0.959953
s__Clostridium_sp_CAG_58	Letter_Response	-0.164827	0.631813	38	15	0.795672	0.959953
s__Clostridium_sp_CAG_793	Letter_Response	-0.0965965	0.391173	38	8	0.806357	0.959953
s__Asaccharobacter_celatus	Letter_Response	-0.143187	0.581918	38	29	0.807033	0.959953
s__Clostridiales_Family_XIII_bacterium	Letter_Response	-0.0381615	0.155849	38	8	0.807953	0.959953
s__Eubacterium_sp_CAG_251	Letter_Response	0.0334559	0.141284	38	4	0.814156	0.959953
s__Clostridium_sp_CAG_288	Letter_Response	0.102872	0.453718	38	7	0.821915	0.959953
s__Alistipes_putredinis	Letter_Response	0.131099	0.613016	38	30	0.831864	0.959953
s__Firmicutes_bacterium_CAG_102	Letter_Response	-0.067571	0.343404	38	11	0.845116	0.959953
s__Clostridium_sp_AF36_4	Letter_Response	-0.0698138	0.37037	38	16	0.851545	0.959953
s__Flavonifractor_plautii	Letter_Response	0.130745	0.693667	38	28	0.851556	0.959953
s__Barnesiella_intestinihominis	Letter_Response	0.0693081	0.369668	38	23	0.852331	0.959953
s__Coprococcus_catus	Letter_Response	0.0616504	0.330297	38	30	0.852982	0.959953
s__Acidaminococcus_intestini	Letter_Response	0.0552566	0.297819	38	5	0.853849	0.959953
s__Coprococcus_eutactus	Letter_Response	-0.16124	0.890498	38	18	0.857331	0.959953
s__Clostridium_sp_CAG_230	Letter_Response	0.0493965	0.281084	38	8	0.861487	0.959953
s__Haemophilus_parainfluenzae	Letter_Response	-0.0761506	0.443656	38	15	0.864679	0.959953
s__Phascolarctobacterium_faecium	Letter_Response	-0.114676	0.668961	38	16	0.86485	0.959953
s__Bacteroides_cellulosilyticus	Letter_Response	0.126552	0.766906	38	17	0.869854	0.959953
s__Oscillibacter_sp_CAG_241	Letter_Response	-0.126401	0.772228	38	27	0.870896	0.959953
s__Alistipes_obesi	Letter_Response	0.0852349	0.521358	38	24	0.87105	0.959953
s__Sutterella_sp_CAG_351	Letter_Response	-0.0194989	0.120832	38	5	0.872702	0.959953
s__Clostridium_sp_CAG_356	Letter_Response	0.033824	0.210231	38	6	0.87308	0.959953
s__Firmicutes_bacterium_CAG_240	Letter_Response	0.0545517	0.417748	38	8	0.89683	0.972484
s__Roseburia_sp_CAG_197	Letter_Response	-0.0421189	0.356574	38	8	0.906628	0.972484
s__Akkermansia_muciniphila	Letter_Response	-0.0791788	0.674826	38	18	0.907249	0.972484
s__Clostridium_leptum	Letter_Response	0.0538276	0.469312	38	11	0.909324	0.972484
s__Lactobacillus_ruminis	Letter_Response	-0.0169052	0.153965	38	4	0.913178	0.972484
s__Lactococcus_phage_P335_sensu_lato	Letter_Response	0.0117808	0.134565	38	4	0.930721	0.972484
s__Butyricimonas_virosa	Letter_Response	-0.0332506	0.399159	38	13	0.934073	0.972484
s__Clostridium_sp_CAG_253	Letter_Response	-0.0164811	0.206841	38	6	0.936933	0.972484
s__Bifidobacterium_pseudocatenulatum	Letter_Response	0.0449134	0.601692	38	12	0.94091	0.972484
s__Senegalimassilia_anaerobia	Letter_Response	-0.0271712	0.421257	38	10	0.948929	0.972484
s__Gordonibacter_pamelaeae	Letter_Response	0.0221734	0.358197	38	8	0.950983	0.972484
s__Phascolarctobacterium_succinatutens	Letter_Response	-0.00626122	0.102487	38	4	0.951623	0.972484
s__Ruminococcus_sp_CAG_177	Letter_Response	-0.0319437	0.524034	38	12	0.95173	0.972484
s__Firmicutes_bacterium_CAG_176	Letter_Response	0.0210964	0.35639	38	16	0.953124	0.972484
s__Bacteroides_nordii	Letter_Response	-0.0160415	0.274773	38	6	0.953768	0.972484
s__Ruminococcus_bromii	Letter_Response	0.0176065	0.309033	38	20	0.954882	0.972484
s__Eubacterium_rectale	Letter_Response	-0.0258751	0.57552	38	32	0.964388	0.97766
s__Subdoligranulum_sp_APC924_74	Letter_Response	0.0108256	0.568579	38	33	0.984915	0.991317
s__Alistipes_inops	Letter_Response	0.0126974	0.763982	38	13	0.986832	0.991317
s__Firmicutes_bacterium_CAG_41	Letter_Response	-0.0042307	0.394859	38	33	0.99151	0.99151

## Sheet: Letter - Genera
feature	metadata	coefficient	std error	N	N.not.0	p value	FDR q value	KEY	Higher in responders at BL	Lower in responders at BL
g__Tyzzerella	Letter_Response	-1.51729	0.490259	38	24	0.00379791	0.300035
g__Bifidobacterium	Letter_Response	0.820323	0.351395	38	36	0.0252666	0.893479
g__Acetobacter	Letter_Response	0.262096	0.147461	38	5	0.0839534	0.893479
g__Veillonella	Letter_Response	-0.940335	0.584319	38	11	0.11629	0.893479
g__Parasutterella	Letter_Response	0.799734	0.549572	38	28	0.15428	0.893479
g__Turicibacter	Letter_Response	-0.382633	0.266133	38	6	0.159141	0.893479
g__Sutterella	Letter_Response	0.589921	0.425411	38	25	0.174059	0.893479
g__Oscillibacter	Letter_Response	-0.544083	0.400749	38	33	0.18302	0.893479
g__Parabacteroides	Letter_Response	0.229766	0.177444	38	34	0.203611	0.893479
g__Sk1virus	Letter_Response	-0.22635	0.180464	38	5	0.217827	0.893479
g__Lachnospira	Letter_Response	-0.437679	0.349658	38	15	0.218739	0.893479
g__Coprobacter	Letter_Response	0.760105	0.638703	38	24	0.241806	0.893479
g__Mediterraneibacter	Letter_Response	0.144742	0.127019	38	4	0.262007	0.893479
g__Collinsella	Letter_Response	0.518615	0.456857	38	35	0.263802	0.893479
g__Slackia	Letter_Response	0.332678	0.293418	38	6	0.264371	0.893479
g__Anaerostipes	Letter_Response	0.316627	0.289382	38	37	0.281156	0.893479
g__Agathobaculum	Letter_Response	0.324005	0.302837	38	34	0.291786	0.893479
g__Lawsonibacter	Letter_Response	0.435006	0.407734	38	26	0.293125	0.893479
g__Intestinimonas	Letter_Response	-0.481347	0.452128	38	10	0.294135	0.893479
g__Faecalibacterium	Letter_Response	0.233765	0.22107	38	37	0.297362	0.893479
g__Victivallis	Letter_Response	-0.251274	0.238197	38	4	0.298498	0.893479
g__Mesosutterella	Letter_Response	0.190884	0.182543	38	4	0.302672	0.893479
g__Eubacterium	Letter_Response	-0.254352	0.24342	38	37	0.303029	0.893479
g__Eggerthella	Letter_Response	-0.422848	0.407485	38	30	0.306328	0.893479
g__Intestinibacter	Letter_Response	0.324985	0.337809	38	8	0.342448	0.893479
g__Alistipes	Letter_Response	-0.38275	0.44948	38	35	0.400098	0.893479
g__Blautia	Letter_Response	0.151862	0.182573	38	38	0.41101	0.893479
g__Proteobacteria_unclassified	Letter_Response	-0.13152	0.159408	38	5	0.414776	0.893479
g__Siphoviridae_unclassified	Letter_Response	-0.284495	0.357356	38	18	0.431186	0.893479
g__Desulfovibrio	Letter_Response	0.468323	0.589118	38	9	0.431849	0.893479
g__Holdemanella	Letter_Response	0.513618	0.662642	38	6	0.443339	0.893479
g__Dorea	Letter_Response	0.207631	0.268301	38	35	0.444059	0.893479
g__Lentisphaerae_unclassified	Letter_Response	-0.165295	0.2236	38	4	0.464553	0.893479
g__Firmicutes_unclassified	Letter_Response	-0.238535	0.3234	38	37	0.465548	0.893479
g__Methanobrevibacter	Letter_Response	-0.209762	0.287283	38	9	0.470018	0.893479
g__Acidaminococcus	Letter_Response	0.217053	0.30608	38	6	0.482805	0.893479
g__Clostridiales_unclassified	Letter_Response	-0.363002	0.5165	38	27	0.486694	0.893479
g__Gemmiger	Letter_Response	0.344932	0.500992	38	35	0.495553	0.893479
g__Dialister	Letter_Response	-0.345253	0.518877	38	18	0.510045	0.893479
g__Eisenbergiella	Letter_Response	-0.309179	0.476562	38	7	0.520604	0.893479
g__Bilophila	Letter_Response	-0.331051	0.532157	38	30	0.537801	0.893479
g__Coprococcus	Letter_Response	0.196973	0.316937	38	34	0.538192	0.893479
g__Monoglobus	Letter_Response	0.152237	0.2454	38	9	0.538927	0.893479
g__Candidatus_Gastranaerophilales_unclassified	Letter_Response	-0.170487	0.278797	38	6	0.544704	0.893479
g__Streptococcus	Letter_Response	0.29462	0.485595	38	33	0.547844	0.893479
g__Clostridium	Letter_Response	-0.175811	0.297761	38	37	0.558582	0.893479
g__Faecalitalea	Letter_Response	-0.131683	0.224922	38	4	0.561889	0.893479
g__Ruminococcaceae_unclassified	Letter_Response	-0.336428	0.612979	38	34	0.586502	0.893479
g__Azospirillum	Letter_Response	0.25489	0.464524	38	6	0.58659	0.893479
g__Romboutsia	Letter_Response	0.0559836	0.105149	38	4	0.597705	0.893479
g__Ruthenibacterium	Letter_Response	-0.282464	0.554302	38	28	0.613453	0.893479
g__Erysipelatoclostridium	Letter_Response	0.258639	0.510116	38	10	0.615232	0.893479
g__Bacteroides	Letter_Response	0.0637979	0.12653	38	38	0.617184	0.893479
g__Sfi21dt1virus	Letter_Response	-0.0621504	0.12928	38	4	0.633607	0.893479
g__Anaeromassilibacillus	Letter_Response	-0.166184	0.353107	38	15	0.640742	0.893479
g__Porphyromonas	Letter_Response	-0.0585709	0.125779	38	5	0.64426	0.893479
g__Roseburia	Letter_Response	-0.180037	0.399186	38	37	0.654687	0.893479
g__Anaerotruncus	Letter_Response	-0.1341	0.298524	38	4	0.655972	0.893479
g__Fusicatenibacter	Letter_Response	-0.134001	0.351966	38	35	0.705647	0.944849
g__Odoribacter	Letter_Response	-0.0885833	0.257528	38	32	0.732866	0.961959
g__Holdemania	Letter_Response	0.124099	0.378989	38	8	0.745226	0.961959
g__Paraprevotella	Letter_Response	0.147219	0.4681	38	7	0.754955	0.961959
g__Butyricimonas	Letter_Response	0.150807	0.602269	38	19	0.803703	0.973188
g__Asaccharobacter	Letter_Response	-0.143187	0.581917	38	29	0.807033	0.973188
g__Clostridiales_Family_XIII_Incertae_Sedis_unclassified	Letter_Response	-0.0381615	0.155849	38	8	0.807953	0.973188
g__Phascolarctobacterium	Letter_Response	-0.147996	0.735275	38	20	0.841612	0.973188
g__Flavonifractor	Letter_Response	0.13058	0.695172	38	28	0.852058	0.973188
g__Barnesiella	Letter_Response	0.069308	0.369668	38	23	0.852332	0.973188
g__Gordonibacter	Letter_Response	-0.0632764	0.375815	38	9	0.867234	0.973188
g__Escherichia	Letter_Response	-0.0641409	0.394276	38	15	0.87168	0.973188
g__Lachnospiraceae_unclassified	Letter_Response	-0.067173	0.560301	38	34	0.905239	0.973188
g__Prevotella	Letter_Response	0.0909574	0.767413	38	11	0.906311	0.973188
g__Akkermansia	Letter_Response	-0.0791789	0.674826	38	18	0.907249	0.973188
g__Lactobacillus	Letter_Response	-0.0360857	0.322737	38	13	0.911594	0.973188
g__Haemophilus	Letter_Response	-0.035966	0.457094	38	18	0.93772	0.973576
g__Subdoligranulum	Letter_Response	0.0268587	0.343103	38	36	0.938037	0.973576
g__Senegalimassilia	Letter_Response	-0.0271712	0.421257	38	10	0.948929	0.973576
g__Ruminococcus	Letter_Response	-0.0222267	0.609526	38	34	0.971113	0.983563
g__Lachnoclostridium	Letter_Response	-0.00145455	0.449334	38	11	0.997435	0.997435

## Sheet: Letter - Pathways
feature	metadata	coefficient	std error	N	N.not.0	p value	FDR q value	KEY	Higher in responders at BL	Lower in responders at BL
PWY.622..starch.biosynthesis	Letter_Response	0.680651	0.212278	38	25	0.00281817	0.703453
PWY.5392..reductive.TCA.cycle.II	Letter_Response	0.319824	0.103458	38	6	0.00383353	0.703453
PWY.I9..L.cysteine.biosynthesis.VI..from.L.methionine.	Letter_Response	0.419205	0.161022	38	38	0.0133242	0.867419
PWY.702..L.methionine.biosynthesis.II	Letter_Response	0.3599	0.140454	38	38	0.0147239	0.867419
PWY.7200..superpathway.of.pyrimidine.deoxyribonucleoside.salvage	Letter_Response	0.445341	0.176298	38	10	0.0160748	0.867419
FASYN.INITIAL.PWY..superpathway.of.fatty.acid.biosynthesis.initiation..E..coli.	Letter_Response	0.601733	0.255929	38	16	0.0243082	0.867419
PPGPPMET.PWY..ppGpp.metabolism	Letter_Response	0.496602	0.221173	38	37	0.0309825	0.867419
RIBOSYN2.PWY..flavin.biosynthesis.I..bacteria.and.plants.	Letter_Response	0.106104	0.0476602	38	38	0.0323456	0.867419
PWY.6590..superpathway.of.Clostridium.acetobutylicum.acidogenic.fermentation	Letter_Response	0.252757	0.114236	38	38	0.0333551	0.867419
CENTFERM.PWY..pyruvate.fermentation.to.butanoate	Letter_Response	0.25639	0.117123	38	38	0.0351586	0.867419
PWY.6435..4.hydroxybenzoate.biosynthesis.III..plants.	Letter_Response	0.261516	0.124553	38	6	0.0428344	0.867419
PWY.5384..sucrose.degradation.IV..sucrose.phosphorylase.	Letter_Response	0.248626	0.121616	38	38	0.0482851	0.867419
PWY.6895..superpathway.of.thiamine.diphosphate.biosynthesis.II	Letter_Response	-0.311271	0.153352	38	38	0.0498195	0.867419
PWY.7111..pyruvate.fermentation.to.isobutanol..engineered.	Letter_Response	0.146886	0.0728035	38	38	0.0511382	0.867419
PWY.6549..L.glutamine.biosynthesis.III	Letter_Response	0.248379	0.123875	38	38	0.052518	0.867419
DAPLYSINESYN.PWY..L.lysine.biosynthesis.I	Letter_Response	0.340178	0.170072	38	38	0.0530663	0.867419
THISYNARA.PWY..superpathway.of.thiamine.diphosphate.biosynthesis.III..eukaryotes.	Letter_Response	0.131754	0.0666534	38	38	0.0557737	0.867419
P124.PWY..Bifidobacterium.shunt	Letter_Response	0.578493	0.292865	38	31	0.0559412	0.867419
PWY.6124..inosine.5..phosphate.biosynthesis.II	Letter_Response	0.102407	0.0525546	38	38	0.0591721	0.867419
GALACT.GLUCUROCAT.PWY..superpathway.of.hexuronide.and.hexuronate.degradation	Letter_Response	0.297317	0.156452	38	38	0.0654167	0.867419
NAD.BIOSYNTHESIS.II..NAD.salvage.pathway.III..to.nicotinamide.riboside.	Letter_Response	-0.533062	0.281223	38	12	0.0660759	0.867419
PWY.5913..partial.TCA.cycle..obligate.autotrophs.	Letter_Response	0.377249	0.202525	38	37	0.0706766	0.867419
PWY.6123..inosine.5..phosphate.biosynthesis.I	Letter_Response	0.0891159	0.0478758	38	38	0.070869	0.867419
PWY.621..sucrose.degradation.III..sucrose.invertase.	Letter_Response	0.230626	0.124052	38	38	0.0711998	0.867419
PWY.6471..peptidoglycan.biosynthesis.IV..Enterococcus.faecium.	Letter_Response	0.251042	0.137417	38	4	0.0760215	0.867419
PWY3O.4107..NAD.salvage.pathway.V..PNC.V.cycle.	Letter_Response	0.48654	0.267838	38	21	0.077621	0.867419
PYRIDNUCSAL.PWY..NAD.salvage.pathway.I..PNC.VI.cycle.	Letter_Response	0.474659	0.261646	38	21	0.0779998	0.867419
PWY.5676..acetyl.CoA.fermentation.to.butanoate.II	Letter_Response	0.33898	0.190977	38	38	0.0843575	0.867419
GOLPDLCAT.PWY..superpathway.of.glycerol.degradation.to.1.3.propanediol	Letter_Response	0.232958	0.132052	38	37	0.0861933	0.867419
PWY.6607..guanosine.nucleotides.degradation.I	Letter_Response	0.417548	0.239245	38	29	0.0894685	0.867419
P164.PWY..purine.nucleobases.degradation.I..anaerobic.	Letter_Response	0.362229	0.209091	38	37	0.091764	0.867419
PANTOSYN.PWY..superpathway.of.coenzyme.A.biosynthesis.I..bacteria.	Letter_Response	0.0632143	0.0369455	38	38	0.0956836	0.867419
PWY.6595..superpathway.of.guanosine.nucleotides.degradation..plants.	Letter_Response	0.470566	0.275809	38	29	0.0965982	0.867419
PWY.7663..gondoate.biosynthesis..anaerobic.	Letter_Response	0.0865026	0.0517597	38	38	0.103347	0.867419
PWY.6628..superpathway.of.L.phenylalanine.biosynthesis	Letter_Response	0.13783	0.0829077	38	38	0.105106	0.867419
PWY.6305..superpathway.of.putrescine.biosynthesis	Letter_Response	0.18425	0.111955	38	38	0.108521	0.867419
PWY.5973..cis.vaccenate.biosynthesis	Letter_Response	0.077677	0.0476552	38	38	0.111826	0.867419
P42.PWY..incomplete.reductive.TCA.cycle	Letter_Response	0.401718	0.246957	38	35	0.11253	0.867419
PWY.7117..C4.photosynthetic.carbon.assimilation.cycle..PEPCK.type	Letter_Response	0.353012	0.217087	38	37	0.112645	0.867419
PWY.241..C4.photosynthetic.carbon.assimilation.cycle..NADP.ME.type	Letter_Response	0.361851	0.222524	38	37	0.112647	0.867419
PWY.7282..4.amino.2.methyl.5.diphosphomethylpyrimidine.biosynthesis.II	Letter_Response	0.110515	0.0687089	38	38	0.116473	0.867419
PWY.7209..superpathway.of.pyrimidine.ribonucleosides.degradation	Letter_Response	0.426809	0.265947	38	24	0.117262	0.867419
COA.PWY..coenzyme.A.biosynthesis.I..prokaryotic.	Letter_Response	0.0711177	0.0444295	38	38	0.118187	0.867419
PWY0.1415..superpathway.of.heme.b.biosynthesis.from.uroporphyrinogen.III	Letter_Response	0.396718	0.25112	38	16	0.122902	0.867419
PWY.7115..C4.photosynthetic.carbon.assimilation.cycle..NAD.ME.type	Letter_Response	0.248071	0.157033	38	37	0.122915	0.867419
FERMENTATION.PWY..mixed.acid.fermentation	Letter_Response	0.224219	0.142384	38	38	0.124061	0.867419
P185.PWY..formaldehyde.assimilation.III..dihydroxyacetone.cycle.	Letter_Response	0.224534	0.143041	38	37	0.12523	0.867419
PWY.724..superpathway.of.L.lysine..L.threonine.and.L.methionine.biosynthesis.II	Letter_Response	0.0597187	0.03879	38	38	0.132418	0.867419
PWY.7434..terminal.O.glycans.residues.modification..via.type.2.precursor.disaccharide.	Letter_Response	-0.392653	0.25589	38	7	0.133659	0.867419
GLCMANNANAUT.PWY..superpathway.of.N.acetylglucosamine..N.acetylmannosamine.and.N.acetylneuraminate.degradation	Letter_Response	0.125866	0.0820384	38	38	0.133716	0.867419
THRESYN.PWY..superpathway.of.L.threonine.biosynthesis	Letter_Response	0.0689392	0.0451343	38	38	0.135395	0.867419
ARO.PWY..chorismate.biosynthesis.I	Letter_Response	0.0555867	0.0366784	38	38	0.138374	0.867419
PANTO.PWY..phosphopantothenate.biosynthesis.I	Letter_Response	0.0590806	0.0390762	38	38	0.139281	0.867419
PWY.6807..xyloglucan.degradation.II..exoglucanase.	Letter_Response	-0.485507	0.321264	38	15	0.139456	0.867419
PWY.7851..coenzyme.A.biosynthesis.II..eukaryotic.	Letter_Response	0.0660109	0.0440089	38	38	0.142348	0.867419
RUMP.PWY..formaldehyde.oxidation.I	Letter_Response	0.443418	0.2971	38	27	0.144284	0.867419
PWY.7234..inosine.5..phosphate.biosynthesis.III	Letter_Response	0.203769	0.13668	38	38	0.144713	0.867419
PWY.6936..seleno.amino.acid.biosynthesis..plants.	Letter_Response	0.205611	0.13792	38	38	0.144726	0.867419
PWY.7357..thiamine.phosphate.formation.from.pyrithiamine.and.oxythiamine..yeast.	Letter_Response	0.0722485	0.0488781	38	38	0.148068	0.867419
PWY.2942..L.lysine.biosynthesis.III	Letter_Response	0.0504274	0.0341185	38	38	0.148102	0.867419
PWY.7242..D.fructuronate.degradation	Letter_Response	0.168052	0.115348	38	38	0.153809	0.867419
PWY.6876..isopropanol.biosynthesis..engineered.	Letter_Response	0.270078	0.185478	38	7	0.154026	0.867419
COLANSYN.PWY..colanic.acid.building.blocks.biosynthesis	Letter_Response	0.074154	0.051085	38	38	0.155278	0.867419
PWY.6901..superpathway.of.glucose.and.xylose.degradation	Letter_Response	0.0800576	0.0551766	38	38	0.155457	0.867419
PWY.8131..5..deoxyadenosine.degradation.II	Letter_Response	-0.187232	0.129556	38	38	0.157055	0.867419
PWY.3001..superpathway.of.L.isoleucine.biosynthesis.I	Letter_Response	0.0461612	0.0320596	38	38	0.158548	0.867419
PWY.6731..starch.degradation.III	Letter_Response	0.131035	0.0912252	38	38	0.159526	0.867419
PWY0.162..superpathway.of.pyrimidine.ribonucleotides.de.novo.biosynthesis	Letter_Response	0.119996	0.0837863	38	38	0.160721	0.867419
COA.PWY.1..superpathway.of.coenzyme.A.biosynthesis.III..mammals.	Letter_Response	0.068577	0.048469	38	38	0.165701	0.87503
PWY.6151..S.adenosyl.L.methionine.salvage.I	Letter_Response	0.0414858	0.0297851	38	38	0.172211	0.87503
P41.PWY..pyruvate.fermentation.to.acetate.and..S..lactate.I	Letter_Response	0.137158	0.0988932	38	38	0.17399	0.87503
DARABCATK12.PWY..D.arabinose.degradation.I	Letter_Response	0.303782	0.222477	38	7	0.180582	0.87503
PWY.6121..5.aminoimidazole.ribonucleotide.biosynthesis.I	Letter_Response	0.048591	0.0359815	38	38	0.185302	0.87503
PWY.7340..9.cis..11.trans.octadecadienoyl.CoA.degradation..isomerase.dependent..yeast.	Letter_Response	-0.235733	0.17518	38	6	0.186827	0.87503
PWY.5659..GDP.mannose.biosynthesis	Letter_Response	0.108396	0.0812342	38	38	0.190465	0.87503
PWY0.1241..ADP.L.glycero..beta..D.manno.heptose.biosynthesis	Letter_Response	0.187445	0.141066	38	37	0.192283	0.87503
PWY0.1297..superpathway.of.purine.deoxyribonucleosides.degradation	Letter_Response	0.246557	0.185707	38	38	0.192648	0.87503
PWY.4984..urea.cycle	Letter_Response	0.158031	0.120401	38	38	0.197647	0.87503
LIPASYN.PWY..phospholipases	Letter_Response	-0.195636	0.149406	38	5	0.198685	0.87503
PWY.3841..folate.transformations.II..plants.	Letter_Response	0.0296613	0.0227127	38	38	0.199859	0.87503
CITRULBIO.PWY..L.citrulline.biosynthesis	Letter_Response	0.127909	0.0979618	38	38	0.199936	0.87503
PWY.6969..TCA.cycle.V..2.oxoglutarate.synthase.	Letter_Response	0.179792	0.138511	38	38	0.202529	0.87503
PWY0.1338..polymyxin.resistance	Letter_Response	-0.276717	0.214735	38	5	0.20574	0.87503
PWY.5100..pyruvate.fermentation.to.acetate.and.lactate.II	Letter_Response	0.109863	0.086544	38	38	0.212426	0.87503
GLUCUROCAT.PWY..superpathway.of..beta..D.glucuronosides.degradation	Letter_Response	0.130822	0.103602	38	38	0.214803	0.87503
PWY0.41..allantoin.degradation.IV..anaerobic.	Letter_Response	-0.078147	0.0628541	38	4	0.221791	0.87503
PWY.6470..peptidoglycan.biosynthesis.V...beta..lactam.resistance.	Letter_Response	0.175284	0.141635	38	38	0.223886	0.87503
PWY.7456...beta...1.4..mannan.degradation	Letter_Response	0.138743	0.113804	38	38	0.230719	0.87503
NONMEVIPP.PWY..methylerythritol.phosphate.pathway.I	Letter_Response	0.028602	0.0234944	38	38	0.231374	0.87503
PWY.6527..stachyose.degradation	Letter_Response	-0.0786721	0.0648548	38	38	0.233011	0.87503
PWY.5130..2.oxobutanoate.degradation.I	Letter_Response	0.223429	0.184245	38	36	0.233153	0.87503
PWY0.1061..superpathway.of.L.alanine.biosynthesis	Letter_Response	0.227904	0.188404	38	37	0.234296	0.87503
P461.PWY..hexitol.fermentation.to.lactate..formate..ethanol.and.acetate	Letter_Response	0.182068	0.151093	38	38	0.236062	0.87503
PWY.6163..chorismate.biosynthesis.from.3.dehydroquinate	Letter_Response	0.0357746	0.030468	38	38	0.248037	0.87503
PWY.1861..formaldehyde.assimilation.II..assimilatory.RuMP.Cycle.	Letter_Response	0.308601	0.265105	38	36	0.252052	0.87503
RHAMCAT.PWY..L.rhamnose.degradation.I	Letter_Response	0.09053	0.077876	38	38	0.252685	0.87503
PWY.5972..stearate.biosynthesis.I..animals.	Letter_Response	-0.168846	0.145492	38	4	0.253478	0.87503
PWY.6630..superpathway.of.L.tyrosine.biosynthesis	Letter_Response	0.174663	0.150904	38	38	0.254711	0.87503
PWY.7761..NAD.salvage.pathway.II..PNC.IV.cycle.	Letter_Response	-0.137957	0.120912	38	38	0.261416	0.87503
X1CMET2.PWY..folate.transformations.III..E..coli.	Letter_Response	0.0375171	0.0329069	38	38	0.261773	0.87503
PWY.7238..sucrose.biosynthesis.II	Letter_Response	0.0602614	0.0531165	38	38	0.264077	0.87503
P23.PWY..reductive.TCA.cycle.I	Letter_Response	0.265241	0.233837	38	13	0.264167	0.87503
ECASYN.PWY..enterobacterial.common.antigen.biosynthesis	Letter_Response	-0.116856	0.103142	38	4	0.26472	0.87503
PWY.6703..preQ0.biosynthesis	Letter_Response	0.0587968	0.0519921	38	38	0.265584	0.87503
NAGLIPASYN.PWY..lipid.IVA.biosynthesis..E..coli.	Letter_Response	0.199611	0.177109	38	38	0.267178	0.87503
PWY.8073..lipid.IVA.biosynthesis..P..putida.	Letter_Response	0.199611	0.177109	38	38	0.267178	0.87503
PWY.6897..thiamine.diphosphate.salvage.II	Letter_Response	0.0488567	0.0434013	38	38	0.267743	0.87503
PWY.6292..superpathway.of.L.cysteine.biosynthesis..mammalian.	Letter_Response	0.160119	0.142641	38	37	0.269068	0.87503
PWY.7392..taxadiene.biosynthesis..engineered.	Letter_Response	0.169979	0.153264	38	36	0.274757	0.87503
GALACTUROCAT.PWY..D.galacturonate.degradation.I	Letter_Response	0.121828	0.109881	38	38	0.2749	0.87503
PWY.5837..2.carboxy.1.4.naphthoquinol.biosynthesis	Letter_Response	-0.289615	0.263429	38	26	0.278889	0.87503
PWY.5097..L.lysine.biosynthesis.VI	Letter_Response	0.0333287	0.0303725	38	38	0.279783	0.87503
PWY.7118..chitin.deacetylation	Letter_Response	-0.285499	0.261176	38	15	0.281599	0.87503
PENTOSE.P.PWY..pentose.phosphate.pathway	Letter_Response	0.0646447	0.0593914	38	38	0.283629	0.87503
PWY.5861..superpathway.of.demethylmenaquinol.8.biosynthesis.I	Letter_Response	-0.274573	0.254875	38	26	0.28852	0.87503
PWY.7807..glyphosate.degradation.III	Letter_Response	-0.14215	0.132721	38	4	0.291279	0.87503
PWY.5897..superpathway.of.menaquinol.11.biosynthesis	Letter_Response	-0.270508	0.25266	38	26	0.291456	0.87503
PWY.5898..superpathway.of.menaquinol.12.biosynthesis	Letter_Response	-0.270508	0.25266	38	26	0.291456	0.87503
PWY.5899..superpathway.of.menaquinol.13.biosynthesis	Letter_Response	-0.270508	0.25266	38	26	0.291456	0.87503
PWY.6285..superpathway.of.fatty.acids.biosynthesis..E..coli.	Letter_Response	0.114668	0.107183	38	5	0.291817	0.87503
PWY.5838..superpathway.of.menaquinol.8.biosynthesis.I	Letter_Response	-0.265201	0.249744	38	26	0.295356	0.87503
PWY0.1533..methylphosphonate.degradation.I	Letter_Response	-0.144659	0.136881	38	4	0.297632	0.87503
SER.GLYSYN.PWY..superpathway.of.L.serine.and.glycine.biosynthesis.I	Letter_Response	0.073587	0.0698588	38	38	0.299192	0.87503
PWY.5005..biotin.biosynthesis.II	Letter_Response	-0.330968	0.314382	38	33	0.299467	0.87503
FUCCAT.PWY..fucose.degradation	Letter_Response	-0.181072	0.172616	38	38	0.301176	0.87503
PWY.6859..all.trans.farnesol.biosynthesis	Letter_Response	0.183238	0.17495	38	36	0.30191	0.87503
PWY.7323..superpathway.of.GDP.mannose.derived.O.antigen.building.blocks.biosynthesis	Letter_Response	0.147947	0.14169	38	38	0.303371	0.87503
PWY.6293..superpathway.of.L.cysteine.biosynthesis..fungi.	Letter_Response	-0.270354	0.261003	38	10	0.30719	0.87503
PWY.801..homocysteine.and.cysteine.interconversion	Letter_Response	-0.271015	0.26185	38	10	0.307572	0.87503
PYRIDOXSYN.PWY..pyridoxal.5..phosphate.biosynthesis.I	Letter_Response	0.131401	0.127701	38	38	0.310359	0.876167
PWY.8004..Entner.Doudoroff.pathway.I	Letter_Response	0.0919184	0.090166	38	38	0.314799	0.881918
PWY.6507..4.deoxy.L.threo.hex.4.enopyranuronate.degradation	Letter_Response	0.112796	0.112904	38	38	0.324441	0.902045
COMPLETE.ARO.PWY..superpathway.of.aromatic.amino.acid.biosynthesis	Letter_Response	0.0349305	0.0353596	38	38	0.329812	0.904547
PYRIDNUCSYN.PWY..NAD.de.novo.biosynthesis.I..from.aspartate.	Letter_Response	0.0333142	0.0339955	38	38	0.333646	0.904547
PWY.5840..superpathway.of.menaquinol.7.biosynthesis	Letter_Response	-0.270869	0.27713	38	23	0.334891	0.904547
PWY0.845..superpathway.of.pyridoxal.5..phosphate.biosynthesis.and.salvage	Letter_Response	0.111579	0.114546	38	38	0.336506	0.904547
PWY0.1261..anhydromuropeptides.recycling.I	Letter_Response	0.106342	0.109435	38	38	0.337665	0.904547
PWY.5920..superpathway.of.heme.b.biosynthesis.from.glycine	Letter_Response	-0.158031	0.164128	38	8	0.342045	0.905611
PWY0.1298..superpathway.of.pyrimidine.deoxyribonucleosides.degradation	Letter_Response	0.193359	0.201435	38	38	0.343506	0.905611
PWY.5695..inosine.5..phosphate.degradation	Letter_Response	0.0251395	0.0263019	38	38	0.345546	0.905611
PWY.5941..glycogen.degradation.II	Letter_Response	0.0479974	0.0505874	38	38	0.349048	0.905611
PWY4LZ.257..superpathway.of.fermentation..Chlamydomonas.reinhardtii.	Letter_Response	0.240377	0.257895	38	31	0.357509	0.905611
PWY.7345..superpathway.of.anaerobic.sucrose.degradation	Letter_Response	0.0701563	0.0752947	38	38	0.35767	0.905611
P161.PWY..acetylene.degradation..anaerobic.	Letter_Response	0.242885	0.261531	38	31	0.359228	0.905611
PWY.5004..superpathway.of.L.citrulline.metabolism	Letter_Response	-0.248261	0.268434	38	12	0.361202	0.905611
PWY.7204..pyridoxal.5..phosphate.salvage.II..plants.	Letter_Response	-0.107782	0.116626	38	6	0.361553	0.905611
ORNDEG.PWY..superpathway.of.ornithine.degradation	Letter_Response	0.271592	0.296993	38	23	0.366554	0.905611
PWY.5690..TCA.cycle.II..plants.and.fungi.	Letter_Response	0.195431	0.218417	38	31	0.376857	0.905611
BRANCHED.CHAIN.AA.SYN.PWY..superpathway.of.branched.chain.amino.acid.biosynthesis	Letter_Response	0.0364772	0.0409056	38	38	0.378454	0.905611
PWY.7883..anhydromuropeptides.recycling.II	Letter_Response	0.316889	0.357498	38	34	0.381282	0.905611
PWY.5656..mannosylglycerate.biosynthesis.I	Letter_Response	-0.177826	0.200836	38	8	0.381803	0.905611
ALLANTOINDEG.PWY..superpathway.of.allantoin.degradation.in.yeast	Letter_Response	0.249631	0.283282	38	28	0.38405	0.905611
HEMESYN2.PWY..heme.b.biosynthesis.II..oxygen.independent.	Letter_Response	0.142797	0.162083	38	38	0.384153	0.905611
PWY.6608..guanosine.nucleotides.degradation.III	Letter_Response	0.0977705	0.112555	38	38	0.390794	0.905611
PWY.5136..fatty.acid..beta..oxidation.II..plant.peroxisome.	Letter_Response	0.263699	0.304262	38	31	0.391855	0.905611
PWY0.166..superpathway.of.pyrimidine.deoxyribonucleotides.de.novo.biosynthesis..E..coli.	Letter_Response	-0.18371	0.21664	38	9	0.402044	0.905611
PWY.7198..pyrimidine.deoxyribonucleotides.de.novo.biosynthesis.IV	Letter_Response	0.186882	0.220993	38	38	0.403334	0.905611
PWY.6588..pyruvate.fermentation.to.acetone	Letter_Response	-0.246865	0.292907	38	24	0.4049	0.905611
LACTOSECAT.PWY..lactose.and.galactose.degradation.I	Letter_Response	0.132473	0.157529	38	38	0.405932	0.905611
PWY.6122..5.aminoimidazole.ribonucleotide.biosynthesis.II	Letter_Response	0.0257521	0.0307865	38	38	0.408407	0.905611
PWY.6277..superpathway.of.5.aminoimidazole.ribonucleotide.biosynthesis	Letter_Response	0.0257521	0.0307865	38	38	0.408407	0.905611
PWY.5667..CDP.diacylglycerol.biosynthesis.I	Letter_Response	0.0311006	0.0372571	38	38	0.409361	0.905611
PWY0.1319..CDP.diacylglycerol.biosynthesis.II	Letter_Response	0.0311006	0.0372571	38	38	0.409361	0.905611
P108.PWY..pyruvate.fermentation.to.propanoate.I	Letter_Response	0.194328	0.233524	38	14	0.410808	0.905611
PWY.6700..queuosine.biosynthesis.I..de.novo.	Letter_Response	-0.0224166	0.0270368	38	38	0.412503	0.905611
PWY.7315..dTDP.N.acetylthomosamine.biosynthesis	Letter_Response	-0.286504	0.348525	38	31	0.41646	0.905611
PWY.7316..dTDP.N.acetylviosamine.biosynthesis	Letter_Response	-0.29811	0.363107	38	14	0.417052	0.905611
P441.PWY..superpathway.of.N.acetylneuraminate.degradation	Letter_Response	0.122787	0.150521	38	37	0.420008	0.905611
HISTSYN.PWY..L.histidine.biosynthesis	Letter_Response	0.0267536	0.0329892	38	38	0.422707	0.905611
PWY.5138..fatty.acid..beta..oxidation.IV..unsaturated..even.number.	Letter_Response	-0.176317	0.221032	38	9	0.430275	0.905611
POLYAMINSYN3.PWY..superpathway.of.polyamine.biosynthesis.II	Letter_Response	0.243048	0.305606	38	27	0.431653	0.905611
PWY.7312..dTDP..beta..D.fucofuranose.biosynthesis	Letter_Response	0.36297	0.456639	38	23	0.431897	0.905611
PWY.5497..purine.nucleobases.degradation.II..anaerobic.	Letter_Response	0.209542	0.263713	38	30	0.432062	0.905611
ILEUSYN.PWY..L.isoleucine.biosynthesis.I..from.threonine.	Letter_Response	0.0317659	0.0399935	38	38	0.43224	0.905611
HSERMETANA.PWY..L.methionine.biosynthesis.III	Letter_Response	0.0725064	0.091832	38	38	0.434957	0.905611
PWY.6609..adenine.and.adenosine.salvage.III	Letter_Response	0.0217783	0.0277378	38	38	0.437503	0.905611
HEME.BIOSYNTHESIS.II..heme.b.biosynthesis.I..aerobic.	Letter_Response	0.144538	0.188863	38	38	0.449076	0.905611
PWY.7094..fatty.acid.salvage	Letter_Response	0.182311	0.240589	38	7	0.453521	0.905611
PWY.5103..L.isoleucine.biosynthesis.III	Letter_Response	0.0363942	0.0480793	38	38	0.453998	0.905611
PWY.7560..methylerythritol.phosphate.pathway.II	Letter_Response	-0.072333	0.0959935	38	38	0.456038	0.905611
VALSYN.PWY..L.valine.biosynthesis	Letter_Response	0.0270007	0.0366391	38	38	0.465938	0.905611
PWY.5862..superpathway.of.demethylmenaquinol.9.biosynthesis	Letter_Response	-0.172216	0.234024	38	22	0.466566	0.905611
PWY.6961..L.ascorbate.degradation.II..bacterial..aerobic.	Letter_Response	0.208242	0.283017	38	16	0.466625	0.905611
P125.PWY..superpathway.of..R.R..butanediol.biosynthesis	Letter_Response	-0.0800965	0.109403	38	5	0.468832	0.905611
PWY.5484..glycolysis.II..from.fructose.6.phosphate.	Letter_Response	0.0662996	0.0908828	38	38	0.470412	0.905611
PWY0.1479..tRNA.processing	Letter_Response	0.077764	0.106877	38	38	0.471561	0.905611
PWY.7858...5Z..dodecenoate.biosynthesis.II	Letter_Response	0.168742	0.233135	38	12	0.473869	0.905611
PWY.5845..superpathway.of.menaquinol.9.biosynthesis	Letter_Response	-0.166567	0.230347	38	22	0.474284	0.905611
POLYISOPRENSYN.PWY..polyisoprenoid.biosynthesis..E..coli.	Letter_Response	0.0822709	0.115663	38	37	0.481482	0.905611
SALVADEHYPOX.PWY..adenosine.nucleotides.degradation.II	Letter_Response	0.120096	0.169398	38	38	0.482916	0.905611
GALACTITOLCAT.PWY..galactitol.degradation	Letter_Response	-0.152884	0.216415	38	14	0.484464	0.905611
PWY.6531..mannitol.cycle	Letter_Response	-0.189413	0.270547	38	34	0.488357	0.905611
PWY.7254..TCA.cycle.VII..acetate.producers.	Letter_Response	0.193253	0.277138	38	12	0.490084	0.905611
SO4ASSIM.PWY..assimilatory.sulfate.reduction.I	Letter_Response	-0.256822	0.371052	38	29	0.493286	0.905611
NONOXIPENT.PWY..pentose.phosphate.pathway..non.oxidative.branch..I	Letter_Response	-0.042371	0.0612234	38	38	0.493332	0.905611
ANAEROFRUCAT.PWY..homolactic.fermentation	Letter_Response	0.0516566	0.0750501	38	38	0.495679	0.905611
PWY.5030..L.histidine.degradation.III	Letter_Response	0.0696685	0.101643	38	38	0.497468	0.905611
P105.PWY..TCA.cycle.IV..2.oxoglutarate.decarboxylase.	Letter_Response	0.209857	0.307614	38	20	0.499474	0.905611
PWY.6749..CMP.legionaminate.biosynthesis.I	Letter_Response	0.203921	0.300613	38	19	0.501886	0.905611
PWY.6353..purine.nucleotides.degradation.II..aerobic.	Letter_Response	0.105324	0.155281	38	38	0.501932	0.905611
DTDPRHAMSYN.PWY..dTDP..beta..L.rhamnose.biosynthesis	Letter_Response	-0.0435903	0.0644566	38	38	0.503188	0.905611
PWY.7400..L.arginine.biosynthesis.IV..archaebacteria.	Letter_Response	0.0465531	0.06928	38	38	0.505901	0.905611
GLYCOLYSIS..glycolysis.I..from.glucose.6.phosphate.	Letter_Response	0.060442	0.0906014	38	38	0.508949	0.905611
PWY.5971..palmitate.biosynthesis..type.II.fatty.acid.synthase.	Letter_Response	-0.0934118	0.140033	38	17	0.508981	0.905611
PWY.5345..superpathway.of.L.methionine.biosynthesis..by.sulfhydrylation.	Letter_Response	-0.237027	0.355638	38	29	0.509351	0.905611
FAO.PWY..fatty.acid..beta..oxidation.I..generic.	Letter_Response	-0.143492	0.217127	38	10	0.512906	0.905611
SULFATE.CYS.PWY..superpathway.of.sulfate.assimilation.and.cysteine.biosynthesis	Letter_Response	-0.235554	0.357083	38	29	0.513669	0.905611
PWY.6823..molybdopterin.biosynthesis	Letter_Response	0.0526971	0.0802265	38	38	0.515452	0.905611
PWY.1042..glycolysis.IV	Letter_Response	0.0302095	0.0460218	38	38	0.515729	0.905611
HEXITOLDEGSUPER.PWY..superpathway.of.hexitol.degradation..bacteria.	Letter_Response	-0.124315	0.191301	38	14	0.519922	0.908626
ARGSYN.PWY..L.arginine.biosynthesis.I..via.L.ornithine.	Letter_Response	0.0394457	0.0621091	38	38	0.529377	0.916842
AST.PWY..L.arginine.degradation.II..AST.pathway.	Letter_Response	-0.164671	0.259435	38	8	0.52962	0.916842
PWY.6606..guanosine.nucleotides.degradation.II	Letter_Response	0.11173	0.177594	38	38	0.533234	0.918765
PWY.5494..pyruvate.fermentation.to.propanoate.II..acrylate.pathway.	Letter_Response	-0.123267	0.197737	38	7	0.53696	0.92086
PWY.5121..superpathway.of.geranylgeranyl.diphosphate.biosynthesis.II..via.MEP.	Letter_Response	0.0550426	0.0908571	38	38	0.548439	0.930162
GALACTARDEG.PWY..D.galactarate.degradation.I	Letter_Response	0.188177	0.31183	38	30	0.549987	0.930162
GLUCARGALACTSUPER.PWY..superpathway.of.D.glucarate.and.D.galactarate.degradation	Letter_Response	0.188177	0.31183	38	30	0.549987	0.930162
PWY.7356..thiamine.diphosphate.salvage.IV..yeast.	Letter_Response	0.081044	0.137854	38	38	0.560273	0.943211
HEME.BIOSYNTHESIS.II.1..heme.b.biosynthesis.V..aerobic.	Letter_Response	0.164628	0.284011	38	20	0.565759	0.947368
ARGSYNBSUB.PWY..L.arginine.biosynthesis.II..acetyl.cycle.	Letter_Response	0.0393318	0.0683927	38	38	0.568809	0.947368
GLUCONEO.PWY..gluconeogenesis.I	Letter_Response	0.0513366	0.0896579	38	38	0.570486	0.947368
PWY0.1296..purine.ribonucleosides.degradation	Letter_Response	-0.0482527	0.0851902	38	38	0.574628	0.949949
PWY66.409..superpathway.of.purine.nucleotide.salvage	Letter_Response	0.115031	0.20503	38	36	0.578243	0.951637
PWY.6902..chitin.degradation.II..Vibrio.	Letter_Response	-0.0758178	0.136463	38	38	0.581928	0.953426
PWY.841..superpathway.of.purine.nucleotides.de.novo.biosynthesis.I	Letter_Response	0.0321907	0.0595227	38	38	0.591967	0.965276
P221.PWY..octane.oxidation	Letter_Response	-0.074325	0.138351	38	5	0.594421	0.965276
PWY.7184..pyrimidine.deoxyribonucleotides.de.novo.biosynthesis.I	Letter_Response	-0.174345	0.333522	38	31	0.604359	0.966265
PWY.6545..pyrimidine.deoxyribonucleotides.de.novo.biosynthesis.III	Letter_Response	-0.173041	0.332893	38	31	0.606378	0.966265
PWY.5686..UMP.biosynthesis.I	Letter_Response	0.0153598	0.0296992	38	38	0.608194	0.966265
PWY.7790..UMP.biosynthesis.II	Letter_Response	0.0153598	0.0296992	38	38	0.608194	0.966265
PWY.7791..UMP.biosynthesis.III	Letter_Response	0.0153598	0.0296992	38	38	0.608194	0.966265
ARGININE.SYN4.PWY..L.ornithine.biosynthesis.II	Letter_Response	0.049647	0.0976353	38	38	0.614209	0.971615
PWY.5994..palmitate.biosynthesis..type.I.fatty.acid.synthase.	Letter_Response	-0.088145	0.176004	38	9	0.619552	0.975861
GLUDEG.I.PWY..GABA.shunt	Letter_Response	0.131648	0.271049	38	35	0.630123	0.980142
PWY.6992..1.5.anhydrofructose.degradation	Letter_Response	0.168619	0.349352	38	9	0.632258	0.980142
GLUTORN.PWY..L.ornithine.biosynthesis.I	Letter_Response	0.0276342	0.0574983	38	38	0.633702	0.980142
PWY.4041...gamma..glutamyl.cycle	Letter_Response	0.0765275	0.159495	38	38	0.634264	0.980142
BIOTIN.BIOSYNTHESIS.PWY..biotin.biosynthesis.I	Letter_Response	0.0733882	0.157417	38	38	0.643879	0.980142
FUC.RHAMCAT.PWY..superpathway.of.fucose.and.rhamnose.degradation	Letter_Response	-0.0848369	0.182334	38	37	0.644531	0.980142
GLYCOCAT.PWY..glycogen.degradation.I	Letter_Response	0.0724936	0.156158	38	38	0.645277	0.980142
PWY.5505..L.glutamate.and.L.glutamine.biosynthesis	Letter_Response	0.0452372	0.0974715	38	38	0.645365	0.980142
PWY.7221..guanosine.ribonucleotides.de.novo.biosynthesis	Letter_Response	-0.0144047	0.0314684	38	38	0.649883	0.980142
PWY.7229..superpathway.of.adenosine.nucleotides.de.novo.biosynthesis.I	Letter_Response	0.0271788	0.0611012	38	38	0.659115	0.980142
PWY.7688..dTDP..alpha..D.ravidosamine.and.dTDP.4.acetyl..alpha..D.ravidosamine.biosynthesis	Letter_Response	-0.178364	0.40274	38	21	0.660506	0.980142
PWY.7211..superpathway.of.pyrimidine.deoxyribonucleotides.de.novo.biosynthesis	Letter_Response	-0.130811	0.301614	38	31	0.667092	0.980142
GLYCOL.GLYOXDEG.PWY..superpathway.of.glycol.metabolism.and.degradation	Letter_Response	-0.113017	0.261068	38	8	0.667667	0.980142
PWY.6803..phosphatidylcholine.acyl.editing	Letter_Response	0.133762	0.310339	38	19	0.669024	0.980142
GLYCOLYSIS.E.D..superpathway.of.glycolysis.and.the.Entner.Doudoroff.pathway	Letter_Response	0.0356924	0.0830399	38	38	0.669887	0.980142
PWY.821..superpathway.of.sulfur.amino.acid.biosynthesis..Saccharomyces.cerevisiae.	Letter_Response	-0.123093	0.289537	38	16	0.673267	0.980142
PWY.6519..8.amino.7.oxononanoate.biosynthesis.I	Letter_Response	0.0686294	0.165424	38	38	0.6807	0.980142
PWY.5347..superpathway.of.L.methionine.biosynthesis..transsulfuration.	Letter_Response	-0.135887	0.329244	38	18	0.682256	0.980142
HOMOSER.METSYN.PWY..L.methionine.biosynthesis.I	Letter_Response	-0.13728	0.333097	38	18	0.682686	0.980142
METSYN.PWY..superpathway.of.L.homoserine.and.L.methionine.biosynthesis	Letter_Response	-0.136281	0.330781	38	18	0.682785	0.980142
TRNA.CHARGING.PWY..tRNA.charging	Letter_Response	0.00985759	0.024052	38	38	0.684348	0.980142
MET.SAM.PWY..superpathway.of.S.adenosyl.L.methionine.biosynthesis	Letter_Response	-0.13307	0.327672	38	18	0.687067	0.980142
PWY66.391..fatty.acid..beta..oxidation.VI..mammalian.peroxisome.	Letter_Response	-0.119043	0.293603	38	17	0.687542	0.980142
PWY.7992..superpathway.of.menaquinol.8.biosynthesis.III	Letter_Response	0.118839	0.293334	38	25	0.687777	0.980142
GLYCOGENSYNTH.PWY..glycogen.biosynthesis.I..from.ADP.D.Glucose.	Letter_Response	0.0239713	0.0596108	38	38	0.689967	0.980142
HISDEG.PWY..L.histidine.degradation.I	Letter_Response	0.0324614	0.0820705	38	38	0.694785	0.980142
PWY.5918..superpathway.of.heme.b.biosynthesis.from.glutamate	Letter_Response	-0.105438	0.267317	38	17	0.69559	0.980142
PWY.5705..allantoin.degradation.to.glyoxylate.III	Letter_Response	0.0274375	0.0714799	38	6	0.703348	0.980142
GLUCARDEG.PWY..D.glucarate.degradation.I	Letter_Response	0.103929	0.280574	38	29	0.713243	0.980142
PWY.5104..L.isoleucine.biosynthesis.IV	Letter_Response	-0.0981831	0.265928	38	14	0.714134	0.980142
UNMAPPED	Letter_Response	-0.0190805	0.0518484	38	38	0.715024	0.980142
PWY.7385..1.3.propanediol.biosynthesis..engineered.	Letter_Response	-0.124581	0.344637	38	12	0.71985	0.980142
COBALSYN.PWY..superpathway.of.adenosylcobalamin.salvage.from.cobinamide.I	Letter_Response	0.0326028	0.0926137	38	38	0.726868	0.980142
PWY0.1477..ethanolamine.utilization	Letter_Response	0.0801531	0.228613	38	38	0.727927	0.980142
METHGLYUT.PWY..superpathway.of.methylglyoxal.degradation	Letter_Response	0.136753	0.394056	38	24	0.730581	0.980142
PWY.5981..CDP.diacylglycerol.biosynthesis.III	Letter_Response	-0.128662	0.370966	38	23	0.730738	0.980142
PWY.2941..L.lysine.biosynthesis.II	Letter_Response	0.0391024	0.114764	38	38	0.735294	0.980142
PROPFERM.PWY..superpathway.of.L.alanine.fermentation..Stickland.reaction.	Letter_Response	-0.058032	0.172935	38	6	0.739142	0.980142
PWY.8188..L.alanine.degradation.VI..reductive.Stickland.reaction.	Letter_Response	-0.058032	0.172935	38	6	0.739142	0.980142
PWY.8189..L.alanine.degradation.V..oxidative.Stickland.reaction.	Letter_Response	-0.058032	0.172935	38	6	0.739142	0.980142
OANTIGEN.PWY..O.antigen.building.blocks.biosynthesis..E..coli.	Letter_Response	0.0234745	0.0716876	38	38	0.74522	0.980142
FOLSYN.PWY..superpathway.of.tetrahydrofolate.biosynthesis.and.salvage	Letter_Response	-0.0946335	0.293503	38	29	0.748994	0.980142
PWY.6612..superpathway.of.tetrahydrofolate.biosynthesis	Letter_Response	-0.0940228	0.294575	38	29	0.751434	0.980142
ASPASN.PWY..superpathway.of.L.aspartate.and.L.asparagine.biosynthesis	Letter_Response	0.0199612	0.0626935	38	38	0.752026	0.980142
PWY0.1586..peptidoglycan.maturation..meso.diaminopimelate.containing.	Letter_Response	0.0171811	0.0545354	38	38	0.754547	0.980142
PWY.8178..pentose.phosphate.pathway..non.oxidative.branch..II	Letter_Response	-0.0173724	0.0552395	38	38	0.754962	0.980142
REDCITCYC..TCA.cycle.VI..Helicobacter.	Letter_Response	-0.055789	0.178834	38	13	0.756871	0.980142
PWY.5747..2.methylcitrate.cycle.II	Letter_Response	0.046997	0.153269	38	6	0.760891	0.980142
PWY.5677..succinate.fermentation.to.butanoate	Letter_Response	0.0519456	0.171498	38	8	0.763715	0.980142
PWY.7371..1.4.dihydroxy.6.naphthoate.biosynthesis.II	Letter_Response	0.085486	0.296406	38	26	0.774688	0.980142
TCA..TCA.cycle.I..prokaryotic.	Letter_Response	0.0923902	0.320653	38	13	0.774898	0.980142
PWY.7942..5.oxo.L.proline.metabolism	Letter_Response	0.0484868	0.175254	38	9	0.783619	0.980142
FASYN.ELONG.PWY..fatty.acid.elongation....saturated	Letter_Response	0.0459643	0.166282	38	38	0.783804	0.980142
PWY.822..fructan.biosynthesis	Letter_Response	0.0297266	0.108829	38	6	0.786299	0.980142
PWY.5860..superpathway.of.demethylmenaquinol.6.biosynthesis.I	Letter_Response	-0.0516994	0.192234	38	9	0.789512	0.980142
PWY66.399..gluconeogenesis.III	Letter_Response	0.0240547	0.0902543	38	37	0.791359	0.980142
PWY.5850..superpathway.of.menaquinol.6.biosynthesis	Letter_Response	-0.0504836	0.190248	38	9	0.792248	0.980142
PWY.5896..superpathway.of.menaquinol.10.biosynthesis	Letter_Response	-0.0504836	0.190248	38	9	0.792248	0.980142
KETOGLUCONMET.PWY..ketogluconate.metabolism	Letter_Response	0.0941431	0.355285	38	14	0.792537	0.980142
PWY1ZNC.1..assimilatory.sulfate.reduction.IV	Letter_Response	-0.0517869	0.202139	38	36	0.799259	0.980142
PWY.7664..oleate.biosynthesis.IV..anaerobic.	Letter_Response	0.0430335	0.170121	38	38	0.801739	0.980142
PWY.6147..6.hydroxymethyl.dihydropterin.diphosphate.biosynthesis.I	Letter_Response	0.0196436	0.0779021	38	38	0.802353	0.980142
PWY.7210..pyrimidine.deoxyribonucleotides.biosynthesis.from.CTP	Letter_Response	0.0935794	0.371325	38	27	0.802463	0.980142
METH.ACETATE.PWY..methanogenesis.from.acetate	Letter_Response	-0.0305274	0.130077	38	37	0.815782	0.980142
PWY.5989..stearate.biosynthesis.II..bacteria.and.plants.	Letter_Response	0.0399734	0.172117	38	38	0.817662	0.980142
PWY.6282..palmitoleate.biosynthesis.I..from..5Z..dodec.5.enoate.	Letter_Response	0.0397729	0.173659	38	38	0.820143	0.980142
PWY0.862...5Z..dodecenoate.biosynthesis.I	Letter_Response	0.0397878	0.17433	38	38	0.820757	0.980142
PWY.6478..GDP.D.glycero..alpha..D.manno.heptose.biosynthesis	Letter_Response	-0.0493676	0.217542	38	15	0.821759	0.980142
UDPNAGSYN.PWY..UDP.N.acetyl.D.glucosamine.biosynthesis.I	Letter_Response	0.0208568	0.0921434	38	38	0.822208	0.980142
PWY4FS.7..phosphatidylglycerol.biosynthesis.I..plastidic.	Letter_Response	-0.0197339	0.0878304	38	38	0.823497	0.980142
PWY4FS.8..phosphatidylglycerol.biosynthesis.II..non.plastidic.	Letter_Response	-0.0197339	0.0878304	38	38	0.823497	0.980142
PWY.6270..isoprene.biosynthesis.I	Letter_Response	0.0193357	0.0926919	38	38	0.835935	0.980142
PWY.6126..superpathway.of.adenosine.nucleotides.de.novo.biosynthesis.II	Letter_Response	0.015094	0.0738958	38	38	0.839301	0.980142
PWY0.301..L.ascorbate.degradation.I..bacterial..anaerobic.	Letter_Response	0.0681211	0.335378	38	21	0.840187	0.980142
UNINTEGRATED	Letter_Response	0.00326944	0.0169221	38	38	0.847884	0.980142
PWY.7197..pyrimidine.deoxyribonucleotide.phosphorylation	Letter_Response	-0.0150656	0.0788273	38	38	0.849504	0.980142
P122.PWY..heterolactic.fermentation	Letter_Response	0.0406459	0.215921	38	7	0.851742	0.980142
PWY.8187..L.arginine.degradation.XIII..reductive.Stickland.reaction.	Letter_Response	0.0180372	0.0974452	38	38	0.854189	0.980142
PWY.6386..UDP.N.acetylmuramoyl.pentapeptide.biosynthesis.II..lysine.containing.	Letter_Response	0.00425851	0.023275	38	38	0.855852	0.980142
TCA.GLYOX.BYPASS..superpathway.of.glyoxylate.bypass.and.TCA	Letter_Response	0.0369999	0.202971	38	11	0.856377	0.980142
PWY.6143..CMP.pseudaminate.biosynthesis	Letter_Response	0.0613786	0.336915	38	22	0.856465	0.980142
PWY.6906..chitin.derivatives.degradation	Letter_Response	-0.0500673	0.276422	38	35	0.857285	0.980142
PWY66.388..ceramide.degradation.by..alpha..oxidation	Letter_Response	-0.0555416	0.308074	38	5	0.857938	0.980142
PWY.6387..UDP.N.acetylmuramoyl.pentapeptide.biosynthesis.I..meso.diaminopimelate.containing.	Letter_Response	0.00419744	0.0234746	38	38	0.859091	0.980142
PWY.7208..superpathway.of.pyrimidine.nucleobases.salvage	Letter_Response	-0.0128804	0.0745091	38	38	0.863722	0.980142
PWY.7977..L.methionine.biosynthesis.IV	Letter_Response	0.00652941	0.0384018	38	38	0.86594	0.980142
PWY.6572..chondroitin.sulfate.degradation.I..bacterial.	Letter_Response	0.0414495	0.247003	38	28	0.867672	0.980142
PWY.5154..L.arginine.biosynthesis.III..via.N.acetyl.L.citrulline.	Letter_Response	0.00732996	0.0437009	38	38	0.867734	0.980142
HCAMHPDEG.PWY..3.phenylpropanoate.and.3..3.hydroxyphenyl.propanoate.degradation.to.2.hydroxypentadienoate	Letter_Response	-0.0236992	0.143008	38	4	0.869305	0.980142
PWY.6690..cinnamate.and.3.hydroxycinnamate.degradation.to.2.hydroxypentadienoate	Letter_Response	-0.0236992	0.143008	38	4	0.869305	0.980142
ANAGLYCOLYSIS.PWY..glycolysis.III..from.glucose.	Letter_Response	-0.00449664	0.02791	38	38	0.872906	0.980142
CALVIN.PWY..Calvin.Benson.Bassham.cycle	Letter_Response	0.00614584	0.0383837	38	38	0.873685	0.980142
PHOSLIPSYN.PWY..superpathway.of.phospholipid.biosynthesis.I..bacteria.	Letter_Response	-0.0120217	0.0774948	38	38	0.877586	0.980142
PWY.7953..UDP.N.acetylmuramoyl.pentapeptide.biosynthesis.III..meso.diaminopimelate.containing.	Letter_Response	0.00339374	0.0219229	38	38	0.877841	0.980142
PWY.5723..Rubisco.shunt	Letter_Response	-0.0387061	0.250089	38	12	0.877868	0.980142
P4.PWY..superpathway.of.L.lysine..L.threonine.and.L.methionine.biosynthesis.I	Letter_Response	-0.0410505	0.268778	38	18	0.879464	0.980142
PWY0.781..aspartate.superpathway	Letter_Response	-0.0402072	0.267421	38	18	0.881326	0.980142
PWY66.429..fatty.acid.biosynthesis.initiation..mitochondria.	Letter_Response	0.00658705	0.0450425	38	38	0.884547	0.980752
PWY.6317..D.galactose.degradation.I..Leloir.pathway.	Letter_Response	0.00692516	0.0502897	38	38	0.891241	0.983732
PEPTIDOGLYCANSYN.PWY..peptidoglycan.biosynthesis.I..meso.diaminopimelate.containing.	Letter_Response	0.00306106	0.0227111	38	38	0.893535	0.983732
GLYOXYLATE.BYPASS..glyoxylate.cycle	Letter_Response	-0.0413087	0.311614	38	17	0.895277	0.983732
PWY.7237..myo...chiro..and.scyllo.inositol.degradation	Letter_Response	0.00942816	0.0788655	38	38	0.905506	0.98808
PWY.7196..superpathway.of.pyrimidine.ribonucleosides.salvage	Letter_Response	0.0273209	0.234486	38	10	0.907893	0.98808
PWY.7228..superpathway.of.guanosine.nucleotides.de.novo.biosynthesis.I	Letter_Response	0.00861242	0.0748281	38	38	0.909009	0.98808
PWY.561..superpathway.of.glyoxylate.cycle.and.fatty.acid.degradation	Letter_Response	0.0278225	0.244417	38	13	0.910003	0.98808
PWY.6385..peptidoglycan.biosynthesis.III..mycobacteria.	Letter_Response	0.00225477	0.0210598	38	38	0.915331	0.988186
PWY.5855..ubiquinol.7.biosynthesis..early.decarboxylation.	Letter_Response	0.0149395	0.139791	38	4	0.915485	0.988186
PWY66.389..phytol.degradation	Letter_Response	0.0315725	0.393181	38	12	0.936443	0.996676
PWY.6168..flavin.biosynthesis.III..fungi.	Letter_Response	0.0110736	0.174245	38	34	0.949679	0.996676
PWY.7220..adenosine.deoxyribonucleotides.de.novo.biosynthesis.II	Letter_Response	0.00551145	0.0933074	38	38	0.953225	0.996676
PWY.7222..guanosine.deoxyribonucleotides.de.novo.biosynthesis.II	Letter_Response	0.00551145	0.0933074	38	38	0.953225	0.996676
PWY.5188..tetrapyrrole.biosynthesis.I..from.glutamate.	Letter_Response	0.00414194	0.07111	38	38	0.953874	0.996676
ARG.POLYAMINE.SYN..superpathway.of.arginine.and.polyamine.biosynthesis	Letter_Response	0.00974888	0.180487	38	38	0.957222	0.996676
PWY.7031..protein.N.glycosylation..bacterial.	Letter_Response	0.00733702	0.140321	38	4	0.958589	0.996676
PWY.6922..L.N.delta..acetylornithine.biosynthesis	Letter_Response	0.0178537	0.351411	38	21	0.959761	0.996676
PWY490.3..nitrate.reduction.VI..assimilatory.	Letter_Response	0.0101151	0.206843	38	19	0.961268	0.996676
PWY.5367..petroselinate.biosynthesis	Letter_Response	0.0131027	0.279507	38	17	0.96287	0.996676
PWY.6284..superpathway.of.unsaturated.fatty.acids.biosynthesis..E..coli.	Letter_Response	-0.0104295	0.231602	38	17	0.964331	0.996676
PWY.6125..superpathway.of.guanosine.nucleotides.de.novo.biosynthesis.II	Letter_Response	0.00362678	0.0812395	38	38	0.964639	0.996676
PWY.7383..anaerobic.energy.metabolism..invertebrates..cytosol.	Letter_Response	-0.00407384	0.130598	38	37	0.975287	0.996676
PWY.5189..tetrapyrrole.biosynthesis.II..from.glycine.	Letter_Response	-0.0070223	0.23586	38	14	0.976412	0.996676
PWY.7013...S..propane.1.2.diol.degradation	Letter_Response	0.00654304	0.227881	38	37	0.977252	0.996676
PWY.7328..superpathway.of.UDP.glucose.derived.O.antigen.building.blocks.biosynthesis	Letter_Response	0.0024018	0.0907351	38	38	0.979028	0.996676
PWY.5464..superpathway.of.cytosolic.glycolysis..plants...pyruvate.dehydrogenase.and.TCA.cycle	Letter_Response	-0.00310382	0.118999	38	8	0.979335	0.996676
GLUCOSE1PMETAB.PWY..glucose.and.glucose.1.phosphate.degradation	Letter_Response	-0.00436232	0.176767	38	19	0.980448	0.996676
PWY0.42..2.methylcitrate.cycle.I	Letter_Response	0.00510112	0.224115	38	11	0.981966	0.996676
PWY.5022..4.aminobutanoate.degradation.V	Letter_Response	0.00482052	0.248676	38	23	0.984641	0.996676
PWY.5675..nitrate.reduction.V..assimilatory.	Letter_Response	-0.00479038	0.309416	38	16	0.987733	0.996676
PWY.7199..pyrimidine.deoxyribonucleosides.salvage	Letter_Response	-0.000277468	0.0198633	38	38	0.988932	0.996676
PWY0.1337..oleate..beta..oxidation	Letter_Response	-0.00287392	0.212186	38	6	0.989268	0.996676
PWY.6953..dTDP.3.acetamido..alpha..D.fucose.biosynthesis	Letter_Response	-0.00187975	0.166297	38	8	0.991044	0.996676
PWY.8190..L.glutamate.degradation.XI..reductive.Stickland.reaction.	Letter_Response	0.00189369	0.248352	38	5	0.993958	0.996676
POLYAMSYN.PWY..superpathway.of.polyamine.biosynthesis.I	Letter_Response	-0.00129268	0.189299	38	38	0.994589	0.996676
PWY.1269..CMP.3.deoxy.D.manno.octulosonate.biosynthesis	Letter_Response	-0.000495281	0.11806	38	38	0.996676	0.996676

## Sheet: Tension - Species
feature	metadata	coefficient	std error	N	N.not.0	p value	FDR q value	KEY	Higher in responders at BL	Lower in responders at BL
s__Holdemanella_biformis	Tension_Response	2.41845	0.532873	38	6	6.09704e-05	0.0134744
s__Clostridium_sp_CAG_793	Tension_Response	1.15178	0.341213	38	8	0.00177768	0.181653
s__Clostridiales_bacterium_KLE1615	Tension_Response	1.45541	0.447022	38	26	0.00246587	0.181653
s__Streptococcus_thermophilus	Tension_Response	1.1894	0.490697	38	16	0.0205059	0.821293
s__Collinsella_aerofaciens	Tension_Response	-0.9693	0.43339	38	35	0.0316025	0.821293
s__Subdoligranulum_sp	Tension_Response	-0.852015	0.392139	38	34	0.0364622	0.821293
s__Clostridium_sp_AF36_4	Tension_Response	0.754536	0.348561	38	16	0.0371175	0.821293
s__Bacteroides_galacturonicus	Tension_Response	0.534433	0.24888	38	8	0.0385729	0.821293
s__Bifidobacterium_longum	Tension_Response	-0.786243	0.386943	38	32	0.0495905	0.821293
s__Streptococcus_parasanguinis	Tension_Response	0.65389	0.334427	38	10	0.0583504	0.821293
s__Roseburia_sp_CAG_10041_57	Tension_Response	0.656054	0.342758	38	9	0.0635901	0.821293
s__Parabacteroides_distasonis	Tension_Response	-0.40283	0.210493	38	34	0.0636299	0.821293
s__Roseburia_sp_CAG_197	Tension_Response	-0.647748	0.339911	38	8	0.0647068	0.821293
s__Clostridiales_Family_XIII_bacterium	Tension_Response	0.276023	0.14904	38	8	0.072239	0.821293
s__Ruminococcus_sp_CAG_177	Tension_Response	-0.888637	0.502697	38	12	0.0855801	0.821293
s__Veillonella_parvula	Tension_Response	0.852597	0.489273	38	10	0.0899448	0.821293
s__Alistipes_finegoldii	Tension_Response	0.780268	0.448859	38	30	0.0906994	0.821293
s__Eubacterium_sp_CAG_192	Tension_Response	0.288913	0.166702	38	4	0.0916356	0.821293
s__Firmicutes_bacterium_CAG_102	Tension_Response	0.565779	0.330396	38	11	0.0954204	0.821293
s__Ruminococcus_sp_AF31_8BH	Tension_Response	0.737837	0.431031	38	21	0.095538	0.821293
s__Roseburia_sp_CAG_100	Tension_Response	0.824748	0.482755	38	12	0.0961692	0.821293
s__Firmicutes_bacterium_CAG_137	Tension_Response	-0.330709	0.195318	38	7	0.0990588	0.821293
s__Clostridium_sp_CAG_122	Tension_Response	0.65729	0.398604	38	14	0.107853	0.821293
s__Blautia_sp_AF19_10LB	Tension_Response	1.18126	0.718546	38	25	0.108891	0.821293
s__Alistipes_sp_CAG_268	Tension_Response	0.176304	0.107956	38	4	0.111164	0.821293
s__Clostridium_sp_CAG_12237_41	Tension_Response	0.77309	0.476113	38	11	0.113154	0.821293
s__Bifidobacterium_animalis	Tension_Response	0.660341	0.410414	38	11	0.11636	0.821293
s__Roseburia_faecis	Tension_Response	1.08024	0.67534	38	27	0.118439	0.821293
s__Lactococcus_phage_P335_sensu_lato	Tension_Response	0.205968	0.130127	38	4	0.12221	0.821293
s__Eggerthella_lenta	Tension_Response	0.571358	0.361216	38	10	0.122451	0.821293
s__Eubacterium_sp_CAG_180	Tension_Response	-0.399158	0.263929	38	6	0.13917	0.821293
s__Roseburia_sp_CAG_303	Tension_Response	0.692364	0.46173	38	9	0.142463	0.821293
s__Bacteroides_caccae	Tension_Response	-0.729524	0.490773	38	24	0.145859	0.821293
s__Mediterraneibacter_sp_KCTC_15684	Tension_Response	0.185003	0.125559	38	4	0.149324	0.821293
s__Ruminococcus_lactaris	Tension_Response	0.749541	0.510011	38	14	0.150341	0.821293
s__Veillonella_dispar	Tension_Response	0.423424	0.291508	38	7	0.155015	0.821293
s__Bacteroides_xylanisolvens	Tension_Response	-0.83613	0.575959	38	22	0.155239	0.821293
s__Clostridium_sp_AM22_11AC	Tension_Response	0.515096	0.354983	38	34	0.155426	0.821293
s__Bacteroides_stercoris	Tension_Response	-0.672978	0.465365	38	20	0.156791	0.821293
s__Blautia_wexlerae	Tension_Response	0.48783	0.338399	38	20	0.158064	0.821293
s__Porphyromonas_sp_31_2	Tension_Response	0.176036	0.122698	38	5	0.160001	0.821293
s__Firmicutes_bacterium_CAG_124	Tension_Response	-0.733794	0.518215	38	25	0.165369	0.821293
s__Paraprevotella_clara	Tension_Response	0.336449	0.240864	38	4	0.171013	0.821293
s__Bifidobacterium_pseudocatenulatum	Tension_Response	-0.809082	0.586435	38	12	0.176201	0.821293
s__Bacteroides_dorei	Tension_Response	0.775412	0.564248	38	25	0.177863	0.821293
s__Gordonibacter_pamelaeae	Tension_Response	0.470518	0.349527	38	8	0.186668	0.821293
s__Lactobacillus_acidophilus	Tension_Response	0.374283	0.27977	38	6	0.189345	0.821293
s__Eubacterium_sp_CAG_38	Tension_Response	0.781017	0.587477	38	26	0.192065	0.821293
s__Butyricimonas_synergistica	Tension_Response	-0.673979	0.521926	38	14	0.204819	0.821293
s__Firmicutes_bacterium_CAG_41	Tension_Response	0.494888	0.386149	38	33	0.208177	0.821293
s__Bacteroides_ovatus	Tension_Response	0.947728	0.748004	38	32	0.213288	0.821293
s__Clostridium_sp_CAG_440	Tension_Response	0.148608	0.117799	38	4	0.215227	0.821293
s__Dialister_invisus	Tension_Response	0.476286	0.382065	38	11	0.220591	0.821293
s__Blautia_sp_CAG_52	Tension_Response	0.686774	0.5521	38	29	0.221564	0.821293
s__Barnesiella_intestinihominis	Tension_Response	-0.449946	0.362166	38	23	0.22213	0.821293
s__Proteobacteria_bacterium_CAG_139	Tension_Response	-0.187844	0.152809	38	4	0.226944	0.821293
s__Clostridium_sp_CAG_221	Tension_Response	-0.513906	0.418443	38	11	0.227365	0.821293
s__Clostridium_sp_CAG_253	Tension_Response	0.248855	0.202659	38	6	0.227433	0.821293
s__Roseburia_hominis	Tension_Response	0.54883	0.448326	38	33	0.228837	0.821293
s__Bifidobacterium_bifidum	Tension_Response	-0.235281	0.193533	38	7	0.232007	0.821293
s__Senegalimassilia_anaerobia	Tension_Response	0.50071	0.412934	38	10	0.233193	0.821293
s__Clostridium_sp_CAG_417	Tension_Response	-0.199661	0.165382	38	4	0.2352	0.821293
s__Eubacterium_sp_CAG_251	Tension_Response	0.16653	0.138643	38	4	0.237541	0.821293
s__Bacteroides_faecis	Tension_Response	-0.155945	0.130418	38	4	0.239618	0.821293
s__Firmicutes_bacterium_AM10_47	Tension_Response	-0.32591	0.273708	38	4	0.241557	0.821293
s__Anaerostipes_hadrus	Tension_Response	0.331688	0.290367	38	37	0.260868	0.833049
s__Bacteroides_eggerthii	Tension_Response	0.518211	0.456578	38	11	0.26388	0.833049
s__Clostridium_sp_CAG_245	Tension_Response	0.543357	0.482627	38	12	0.267686	0.833049
s__Firmicutes_bacterium_CAG_83	Tension_Response	-0.688899	0.613872	38	28	0.269199	0.833049
s__Firmicutes_bacterium_CAG_56	Tension_Response	0.484283	0.437522	38	28	0.275689	0.833049
s__Firmicutes_bacterium_CAG_103	Tension_Response	-0.6614	0.59805	38	32	0.276094	0.833049
s__Alistipes_indistinctus	Tension_Response	-0.57291	0.519693	38	21	0.277602	0.833049
s__Intestinimonas_butyriciproducens	Tension_Response	0.496883	0.451661	38	10	0.278581	0.833049
s__Eubacterium_rectale	Tension_Response	-0.620211	0.566178	38	32	0.280601	0.833049
s__Mesosutterella_multiformis	Tension_Response	-0.197469	0.182348	38	4	0.286042	0.833049
s__Clostridium_innocuum	Tension_Response	-0.275943	0.256809	38	4	0.289745	0.833049
s__Eubacterium_sp_CAG_274	Tension_Response	-0.34699	0.32734	38	9	0.296192	0.833049
s__Firmicutes_bacterium_AF16_15	Tension_Response	0.45371	0.432434	38	33	0.301078	0.833049
s__Roseburia_sp_CAG_471	Tension_Response	0.336278	0.320843	38	5	0.301574	0.833049
s__Firmicutes_bacterium_CAG_114	Tension_Response	0.261207	0.250837	38	23	0.304662	0.833049
s__Clostridium_sp_CAG_75	Tension_Response	0.292691	0.281464	38	19	0.305326	0.833049
s__Parasutterella_excrementihominis	Tension_Response	-0.571031	0.557438	38	28	0.312488	0.842194
s__Clostridium_sp_CAG_217	Tension_Response	0.353233	0.353903	38	8	0.324889	0.863173
s__Clostridium_sp_CAG_356	Tension_Response	0.20324	0.207561	38	6	0.334025	0.863173
s__Gemmiger_formicilis	Tension_Response	-0.481614	0.49785	38	35	0.339805	0.863173
s__Haemophilus_parainfluenzae	Tension_Response	0.417952	0.438338	38	15	0.346699	0.863173
s__Agathobaculum_butyriciproducens	Tension_Response	0.289077	0.303817	38	34	0.347704	0.863173
s__Firmicutes_bacterium_CAG_129	Tension_Response	-0.420294	0.448895	38	29	0.355366	0.863173
s__Blautia_sp	Tension_Response	0.588078	0.629888	38	29	0.356718	0.863173
s__Sutterella_sp_CAG_351	Tension_Response	-0.110944	0.119453	38	5	0.359196	0.863173
s__Alistipes_shahii	Tension_Response	0.647162	0.709942	38	28	0.368059	0.863173
s__Turicibacter_sanguinis	Tension_Response	0.24609	0.270576	38	6	0.369134	0.863173
s__Bacteroides_coprocola	Tension_Response	0.104227	0.114776	38	4	0.369868	0.863173
s__Intestinibacter_bartlettii	Tension_Response	-0.306579	0.338287	38	8	0.37082	0.863173
s__Holdemania_filiformis	Tension_Response	-0.339959	0.3753	38	8	0.371047	0.863173
s__Lactobacillus_delbrueckii	Tension_Response	0.183783	0.206236	38	5	0.378776	0.866269
s__Clostridium_symbiosum	Tension_Response	-0.230154	0.259063	38	4	0.380218	0.866269
s__Clostridium_disporicum	Tension_Response	0.225571	0.256039	38	9	0.384161	0.866323
s__Butyricimonas_sp	Tension_Response	0.239172	0.282394	38	6	0.402621	0.89878
s__Eubacterium_hallii	Tension_Response	-0.272619	0.325014	38	35	0.407122	0.899677
s__Ruminococcaceae_bacterium_KLE1738	Tension_Response	0.234168	0.285142	38	23	0.41692	0.899677
s__Faecalibacterium_prausnitzii	Tension_Response	0.156286	0.190349	38	37	0.417024	0.899677
s__Clostridium_sp_CAG_302	Tension_Response	0.269009	0.331354	38	6	0.422215	0.899677
s__Clostridium_sp_CAG_269	Tension_Response	0.365308	0.452995	38	14	0.425291	0.899677
s__Tyzzerella_sp	Tension_Response	0.445744	0.555345	38	23	0.427448	0.899677
s__Bacteroides_fragilis	Tension_Response	-0.52703	0.671385	38	13	0.437596	0.912346
s__Subdoligranulum_sp_APC924_74	Tension_Response	0.424263	0.564168	38	33	0.456931	0.943755
s__Asaccharobacter_celatus	Tension_Response	0.427762	0.578027	38	29	0.464075	0.949636
s__Veillonella_atypica	Tension_Response	0.174408	0.241768	38	5	0.475331	0.952565
s__Bacteroides_vulgatus	Tension_Response	-0.208494	0.298411	38	30	0.489241	0.952565
s__Firmicutes_bacterium_CAG_65_45_313	Tension_Response	0.333743	0.483577	38	24	0.494522	0.952565
s__Eisenbergiella_massiliensis	Tension_Response	0.184465	0.271797	38	4	0.501676	0.952565
s__Faecalibacterium_sp_CAG_74_58_120	Tension_Response	0.475135	0.701856	38	24	0.502752	0.952565
s__Blautia_obeum	Tension_Response	-0.238362	0.352499	38	34	0.503231	0.952565
s__Clostridium_sp_CAG_265	Tension_Response	-0.230167	0.344089	38	7	0.507817	0.952565
s__Methanobrevibacter_smithii	Tension_Response	-0.191833	0.287631	38	9	0.509062	0.952565
s__Firmicutes_bacterium_CAG_321	Tension_Response	0.220576	0.331997	38	8	0.510674	0.952565
s__Romboutsia_ilealis	Tension_Response	-0.069154	0.104931	38	4	0.514062	0.952565
s__Faecalitalea_cylindroides	Tension_Response	-0.147002	0.224658	38	4	0.517053	0.952565
s__Lachnospiraceae_bacterium_OF09_6	Tension_Response	-0.0647934	0.0990634	38	4	0.51723	0.952565
s__Eubacterium_sp_36_13	Tension_Response	-0.332715	0.53205	38	29	0.535689	0.973272
s__Eubacterium_eligens	Tension_Response	0.315305	0.507505	38	32	0.538326	0.973272
s__Azospirillum_sp_CAG_260	Tension_Response	-0.240356	0.390106	38	5	0.541685	0.973272
s__Clostridium_sp_CAG_226	Tension_Response	-0.273453	0.475995	38	7	0.569211	0.97518
s__Clostridium_sp_CAG_138	Tension_Response	-0.271583	0.480225	38	13	0.57522	0.97518
s__Bacteroides_plebeius	Tension_Response	-0.0610658	0.108818	38	4	0.578157	0.97518
s__Eubacterium_sp_CAG_115	Tension_Response	0.435546	0.782006	38	19	0.581002	0.97518
s__Firmicutes_bacterium_CAG_240	Tension_Response	0.23079	0.416073	38	8	0.582539	0.97518
s__Victivallis_vadensis	Tension_Response	-0.131547	0.240854	38	4	0.588319	0.97518
s__Bacteroides_intestinalis	Tension_Response	0.351093	0.656043	38	8	0.595824	0.97518
s__Erysipelatoclostridium_ramosum	Tension_Response	-0.0697935	0.131061	38	4	0.597634	0.97518
s__Paraprevotella_xylaniphila	Tension_Response	-0.200943	0.380555	38	4	0.600722	0.97518
s__Streptococcus_salivarius	Tension_Response	0.241686	0.461332	38	27	0.603567	0.97518
s__Haemophilus_sp_HMSC71H05	Tension_Response	0.127225	0.243542	38	7	0.604596	0.97518
s__Bacteroides_massiliensis	Tension_Response	-0.232659	0.448383	38	14	0.607017	0.97518
s__Clostridium_bolteae	Tension_Response	-0.166361	0.324214	38	7	0.611001	0.97518
s__Lachnospira_pectinoschiza	Tension_Response	0.180697	0.355914	38	15	0.614762	0.97518
s__Lawsonibacter_asaccharolyticus	Tension_Response	0.202748	0.412748	38	26	0.626256	0.97518
s__Lactococcus_phage_bIL309	Tension_Response	0.0682322	0.139104	38	4	0.626748	0.97518
s__Clostridium_citroniae	Tension_Response	-0.172488	0.351962	38	6	0.627053	0.97518
s__Dorea_longicatena	Tension_Response	-0.186021	0.380473	38	35	0.627864	0.97518
s__Coprococcus_comes	Tension_Response	0.19592	0.403992	38	33	0.630642	0.97518
s__Fusicatenibacter_saccharivorans	Tension_Response	-0.163549	0.351619	38	35	0.644639	0.97518
s__Lentisphaerae_bacterium	Tension_Response	-0.102299	0.224645	38	4	0.651571	0.97518
s__Bilophila_wadsworthia	Tension_Response	-0.238458	0.533531	38	30	0.657594	0.97518
s__Parabacteroides_goldsteinii	Tension_Response	0.110434	0.249963	38	5	0.661275	0.97518
s__Firmicutes_bacterium_CAG_110	Tension_Response	-0.185681	0.420905	38	18	0.661744	0.97518
s__Firmicutes_bacterium_CAG_24053_14	Tension_Response	0.247258	0.560663	38	23	0.661844	0.97518
s__Dialister_sp_CAG_357	Tension_Response	0.0438333	0.103976	38	4	0.675844	0.97518
s__Firmicutes_bacterium_CAG_170	Tension_Response	-0.1335	0.317282	38	6	0.67643	0.97518
s__Firmicutes_bacterium_CAG_176	Tension_Response	0.148423	0.355548	38	16	0.678828	0.97518
s__Bacteroides_thetaiotaomicron	Tension_Response	0.203543	0.490816	38	32	0.680821	0.97518
s__Faecalibacterium_sp_CAG_74	Tension_Response	0.265822	0.642426	38	26	0.681491	0.97518
s__Prevotella_copri	Tension_Response	-0.0464705	0.116793	38	5	0.693064	0.97518
s__Oscillibacter_sp_57_20	Tension_Response	0.180723	0.457814	38	33	0.695355	0.97518
s__Roseburia_inulinivorans	Tension_Response	0.254942	0.654295	38	30	0.699096	0.97518
s__Firmicutes_bacterium_CAG_94	Tension_Response	0.139636	0.358743	38	6	0.699395	0.97518
s__Escherichia_coli	Tension_Response	0.0997102	0.2696	38	14	0.713665	0.97518
s__Ruminococcus_gnavus	Tension_Response	0.184019	0.499137	38	8	0.71453	0.97518
s__Eubacterium_sp_CAG_252	Tension_Response	-0.16242	0.466647	38	6	0.729823	0.97518
s__Eubacterium_ramulus	Tension_Response	0.209126	0.603512	38	30	0.730973	0.97518
s__Clostridium_sp_CAG_169	Tension_Response	-0.0679638	0.208493	38	5	0.74633	0.97518
s__Roseburia_sp_CAG_182	Tension_Response	0.101897	0.315525	38	9	0.748607	0.97518
s__Parabacteroides_merdae	Tension_Response	-0.276773	0.880745	38	27	0.755146	0.97518
s__Coprococcus_eutactus	Tension_Response	-0.27568	0.889717	38	18	0.758461	0.97518
s__Lactococcus_phage_jm3	Tension_Response	-0.0534567	0.173668	38	4	0.760001	0.97518
s__Phascolarctobacterium_succinatutens	Tension_Response	-0.0311781	0.10236	38	4	0.762431	0.97518
s__Bacteroides_nordii	Tension_Response	-0.0799109	0.274463	38	6	0.772605	0.97518
s__Bacteroides_uniformis	Tension_Response	0.0830001	0.299323	38	36	0.783141	0.97518
s__Alistipes_putredinis	Tension_Response	0.168332	0.612764	38	30	0.78511	0.97518
s__Bacteroides_finegoldii	Tension_Response	-0.12922	0.474977	38	14	0.787134	0.97518
s__Lactobacillus_ruminis	Tension_Response	0.0417467	0.153833	38	4	0.787652	0.97518
s__Sutterella_wadsworthensis	Tension_Response	-0.090946	0.340773	38	21	0.791083	0.97518
s__Bacteroides_sp_CAG_144	Tension_Response	0.0566617	0.212581	38	6	0.791343	0.97518
s__Alistipes_obesi	Tension_Response	0.13828	0.521042	38	24	0.792222	0.97518
s__Bacteroides_salyersiae	Tension_Response	-0.128874	0.496647	38	12	0.796737	0.97518
s__Ruminococcus_sp_CAG_254	Tension_Response	-0.133414	0.517868	38	11	0.798166	0.97518
s__Eggerthella_sp_CAG_209	Tension_Response	0.0727628	0.282746	38	11	0.798379	0.97518
s__Coprococcus_catus	Tension_Response	-0.0840484	0.330159	38	30	0.800505	0.97518
s__Acidaminococcus_intestini	Tension_Response	-0.0747126	0.297701	38	5	0.803268	0.97518
s__Ruminococcus_bicirculans	Tension_Response	0.135204	0.53881	38	20	0.803294	0.97518
s__Dorea_formicigenerans	Tension_Response	-0.0660496	0.265183	38	34	0.804721	0.97518
s__Roseburia_intestinalis	Tension_Response	-0.140879	0.606602	38	22	0.817665	0.97518
s__Eubacterium_siraeum	Tension_Response	-0.179391	0.782243	38	19	0.819911	0.97518
s__Clostridium_sp_CAG_167	Tension_Response	0.101895	0.449368	38	16	0.821899	0.97518
s__Phascolarctobacterium_faecium	Tension_Response	-0.145134	0.668797	38	16	0.829428	0.97518
s__Eisenbergiella_tayi	Tension_Response	-0.0498013	0.234147	38	6	0.832767	0.97518
s__Acetobacter_sp_CAG_267	Tension_Response	-0.0320425	0.153702	38	5	0.836036	0.97518
s__Clostridium_leptum	Tension_Response	0.0944812	0.469134	38	11	0.841523	0.97518
s__Coprobacter_secundus	Tension_Response	-0.0526389	0.269442	38	6	0.846208	0.97518
s__Clostridium_aldenense	Tension_Response	-0.0288998	0.148864	38	4	0.847161	0.97518
s__Anaeromassilibacillus_sp_An250	Tension_Response	-0.0681621	0.35401	38	15	0.848399	0.97518
s__Bacteroides_cellulosilyticus	Tension_Response	-0.144462	0.766818	38	17	0.851628	0.97518
s__Odoribacter_splanchnicus	Tension_Response	0.0462241	0.257834	38	32	0.858724	0.977307
s__Firmicutes_bacterium_CAG_95	Tension_Response	-0.0771376	0.449727	38	9	0.864775	0.977307
s__Roseburia_sp_CAG_380	Tension_Response	-0.098324	0.625249	38	10	0.875922	0.977307
s__Roseburia_sp_CAG_309	Tension_Response	0.0282609	0.181569	38	5	0.87718	0.977307
s__Alistipes_onderdonkii	Tension_Response	0.077771	0.50051	38	4	0.877387	0.977307
s__Bifidobacterium_adolescentis	Tension_Response	-0.100943	0.664006	38	23	0.880018	0.977307
s__Desulfovibrio_piger	Tension_Response	0.0203596	0.147429	38	7	0.890932	0.980288
s__Ruminococcus_torques	Tension_Response	0.0553226	0.429689	38	31	0.898272	0.980288
s__Coprobacter_fastidiosus	Tension_Response	0.0751764	0.587513	38	21	0.898895	0.980288
s__Ruminococcus_callidus	Tension_Response	-0.0232929	0.193477	38	6	0.904843	0.980288
s__Haemophilus_pittmaniae	Tension_Response	-0.0221111	0.195777	38	5	0.910705	0.980288
s__Ruthenibacterium_lactatiformans	Tension_Response	0.049933	0.556236	38	28	0.928968	0.980288
s__Akkermansia_muciniphila	Tension_Response	-0.0564121	0.674889	38	18	0.933848	0.980288
s__Butyricimonas_virosa	Tension_Response	-0.0302672	0.399166	38	13	0.939977	0.980288
s__Eggerthella_sp_CAG_298	Tension_Response	-0.0297359	0.400008	38	13	0.941153	0.980288
s__Firmicutes_bacterium_CAG_313	Tension_Response	0.0128597	0.18502	38	5	0.944973	0.980288
s__Bacteroides_clarus	Tension_Response	-0.0250496	0.384837	38	8	0.948461	0.980288
s__Clostridium_sp_CAG_230	Tension_Response	0.0172787	0.28119	38	8	0.951342	0.980288
s__Alistipes_inops	Tension_Response	0.0449867	0.763948	38	13	0.953368	0.980288
s__Oscillibacter_sp_CAG_241	Tension_Response	0.0442305	0.77248	38	27	0.954656	0.980288
s__Clostridium_spiroforme	Tension_Response	0.020889	0.384156	38	8	0.956936	0.980288
s__Clostridium_sp_CAG_433	Tension_Response	-0.00832142	0.169782	38	4	0.96118	0.980288
s__Ruminococcus_bromii	Tension_Response	0.0148541	0.309037	38	20	0.96193	0.980288
s__Monoglobus_pectinilyticus	Tension_Response	0.0108868	0.246702	38	9	0.965045	0.980288
s__Eubacterium_ventriosum	Tension_Response	-0.0218813	0.525336	38	24	0.967006	0.980288
s__Clostridium_sp_CAG_288	Tension_Response	-0.0163825	0.454034	38	7	0.971416	0.980288
s__Flavonifractor_plautii	Tension_Response	0.00935117	0.694007	38	28	0.989324	0.99143
s__Clostridium_sp_CAG_58	Tension_Response	0.00683991	0.632409	38	15	0.99143	0.99143

## Sheet: Tension - Genera
feature	metadata	coefficient	std error	N	N.not.0	p value	FDR q value	KEY	Higher in responders at BL	Lower in responders at BL
g__Holdemanella	Tension_Response	2.41845	0.532873	38	6	6.09704e-05	0.00481666
g__Clostridiales_unclassified	Tension_Response	1.30632	0.472261	38	27	0.0088961	0.351396
g__Collinsella	Tension_Response	-0.98594	0.434957	38	35	0.0295113	0.693891
g__Gordonibacter	Tension_Response	0.694532	0.3577	38	9	0.0600358	0.693891
g__Streptococcus	Tension_Response	0.882544	0.465379	38	33	0.0659546	0.693891
g__Bifidobacterium	Tension_Response	-0.676367	0.359811	38	36	0.0682496	0.693891
g__Clostridiales_Family_XIII_Incertae_Sedis_unclassified	Tension_Response	0.276023	0.14904	38	8	0.072239	0.693891
g__Siphoviridae_unclassified	Tension_Response	0.626838	0.345017	38	18	0.0775762	0.693891
g__Veillonella	Tension_Response	1.04699	0.579259	38	11	0.0790509	0.693891
g__Alistipes	Tension_Response	0.695958	0.438916	38	35	0.12157	0.850681
g__Eggerthella	Tension_Response	0.61168	0.400771	38	30	0.135684	0.850681
g__Mediterraneibacter	Tension_Response	0.185003	0.125559	38	4	0.149324	0.850681
g__Porphyromonas	Tension_Response	0.176036	0.122698	38	5	0.160001	0.850681
g__Proteobacteria_unclassified	Tension_Response	-0.210652	0.157031	38	5	0.188171	0.850681
g__Barnesiella	Tension_Response	-0.449946	0.362166	38	23	0.22213	0.850681
g__Lachnospiraceae_unclassified	Tension_Response	-0.667733	0.549252	38	34	0.232006	0.850681
g__Senegalimassilia	Tension_Response	0.50071	0.412934	38	10	0.233192	0.850681
g__Anaerostipes	Tension_Response	0.326303	0.289083	38	37	0.266469	0.850681
g__Dialister	Tension_Response	0.57632	0.513145	38	18	0.268824	0.850681
g__Intestinimonas	Tension_Response	0.496883	0.451661	38	10	0.278581	0.850681
g__Roseburia	Tension_Response	0.426623	0.393947	38	37	0.286033	0.850681
g__Mesosutterella	Tension_Response	-0.197469	0.182348	38	4	0.286042	0.850681
g__Parabacteroides	Tension_Response	-0.191566	0.178699	38	34	0.290852	0.850681
g__Anaerotruncus	Tension_Response	-0.315508	0.294705	38	4	0.291479	0.850681
g__Parasutterella	Tension_Response	-0.571031	0.557438	38	28	0.312488	0.850681
g__Blautia	Tension_Response	0.183784	0.181756	38	38	0.318689	0.850681
g__Gemmiger	Tension_Response	-0.481614	0.49785	38	35	0.339805	0.850681
g__Agathobaculum	Tension_Response	0.289077	0.303817	38	34	0.347704	0.850681
g__Sfi21dt1virus	Tension_Response	0.1171	0.128217	38	4	0.367163	0.850681
g__Turicibacter	Tension_Response	0.24609	0.270576	38	6	0.369134	0.850681
g__Intestinibacter	Tension_Response	-0.306579	0.338287	38	8	0.37082	0.850681
g__Holdemania	Tension_Response	-0.339959	0.3753	38	8	0.371047	0.850681
g__Paraprevotella	Tension_Response	0.394163	0.464116	38	7	0.40134	0.850681
g__Subdoligranulum	Tension_Response	-0.276999	0.340012	38	36	0.420616	0.850681
g__Clostridium	Tension_Response	0.232328	0.296683	38	37	0.438698	0.850681
g__Coprobacter	Tension_Response	0.491281	0.645977	38	24	0.451894	0.850681
g__Asaccharobacter	Tension_Response	0.427762	0.578027	38	29	0.464076	0.850681
g__Haemophilus	Tension_Response	0.335114	0.453708	38	18	0.464931	0.850681
g__Butyricimonas	Tension_Response	-0.438142	0.598354	38	19	0.46876	0.850681
g__Slackia	Tension_Response	-0.214122	0.29647	38	6	0.474814	0.850681
g__Azospirillum	Tension_Response	-0.321722	0.463371	38	6	0.491945	0.850681
g__Methanobrevibacter	Tension_Response	-0.191833	0.287631	38	9	0.509062	0.850681
g__Romboutsia	Tension_Response	-0.069154	0.104931	38	4	0.514062	0.850681
g__Candidatus_Gastranaerophilales_unclassified	Tension_Response	-0.183372	0.27857	38	6	0.514557	0.850681
g__Tyzzerella	Tension_Response	0.360774	0.548349	38	24	0.51477	0.850681
g__Faecalitalea	Tension_Response	-0.147002	0.224658	38	4	0.517053	0.850681
g__Lactobacillus	Tension_Response	0.201921	0.321034	38	13	0.533339	0.850681
g__Escherichia	Tension_Response	0.235982	0.392455	38	15	0.551411	0.850681
g__Erysipelatoclostridium	Tension_Response	-0.278766	0.509821	38	10	0.587895	0.850681
g__Victivallis	Tension_Response	-0.131547	0.240854	38	4	0.588319	0.850681
g__Dorea	Tension_Response	-0.145518	0.269435	38	35	0.592464	0.850681
g__Sk1virus	Tension_Response	-0.0977191	0.183644	38	5	0.597917	0.850681
g__Lachnospira	Tension_Response	0.180697	0.355914	38	15	0.614762	0.850681
g__Eisenbergiella	Tension_Response	0.235756	0.477726	38	7	0.624659	0.850681
g__Lawsonibacter	Tension_Response	0.202748	0.412748	38	26	0.626256	0.850681
g__Faecalibacterium	Tension_Response	0.10599	0.223781	38	37	0.638622	0.850681
g__Fusicatenibacter	Tension_Response	-0.163549	0.351619	38	35	0.644639	0.850681
g__Lentisphaerae_unclassified	Tension_Response	-0.102299	0.224645	38	4	0.651571	0.850681
g__Bilophila	Tension_Response	-0.238458	0.533531	38	30	0.657594	0.850681
g__Acidaminococcus	Tension_Response	-0.13643	0.307371	38	6	0.6598	0.850681
g__Oscillibacter	Tension_Response	0.179437	0.409791	38	33	0.664094	0.850681
g__Lachnoclostridium	Tension_Response	-0.190182	0.448215	38	11	0.673864	0.850681
g__Desulfovibrio	Tension_Response	0.247834	0.592829	38	9	0.678391	0.850681
g__Phascolarctobacterium	Tension_Response	-0.255131	0.734459	38	20	0.730333	0.901505
g__Ruminococcaceae_unclassified	Tension_Response	0.178762	0.614816	38	34	0.772906	0.939379
g__Acetobacter	Tension_Response	-0.0320425	0.153702	38	5	0.836036	0.953396
g__Anaeromassilibacillus	Tension_Response	-0.0681621	0.35401	38	15	0.848399	0.953396
g__Sutterella	Tension_Response	-0.0803631	0.43642	38	25	0.854936	0.953396
g__Odoribacter	Tension_Response	0.0461972	0.257836	38	32	0.858807	0.953396
g__Firmicutes_unclassified	Tension_Response	-0.0574681	0.325694	38	37	0.860931	0.953396
g__Prevotella	Tension_Response	0.129539	0.767259	38	11	0.866873	0.953396
g__Coprococcus	Tension_Response	-0.0483199	0.318531	38	34	0.880273	0.953396
g__Bacteroides	Tension_Response	0.0191401	0.126936	38	38	0.880986	0.953396
g__Eubacterium	Tension_Response	0.032856	0.247023	38	37	0.894928	0.955396
g__Ruminococcus	Tension_Response	-0.0634571	0.609446	38	34	0.91765	0.958104
g__Ruthenibacterium	Tension_Response	0.049933	0.556236	38	28	0.928968	0.958104
g__Akkermansia	Tension_Response	-0.0564121	0.674889	38	18	0.933848	0.958104
g__Monoglobus	Tension_Response	0.0108868	0.246702	38	9	0.965045	0.977418
g__Flavonifractor	Tension_Response	0.00783965	0.695511	38	28	0.991069	0.991069

## Sheet: Tension - Pathways
feature	metadata	coefficient	std error	N	N.not.0	p value	FDR q value	KEY	Higher in responders at BL	Lower in responders at BL
P125.PWY..superpathway.of..R.R..butanediol.biosynthesis	Tension_Response	0.368753	0.0914876	38	5	0.000275672	0.101172
OANTIGEN.PWY..O.antigen.building.blocks.biosynthesis..E..coli.	Tension_Response	-0.173322	0.0657264	38	38	0.0122693	0.874874
UDPNAGSYN.PWY..UDP.N.acetyl.D.glucosamine.biosynthesis.I	Tension_Response	-0.205036	0.0856429	38	38	0.0219948	0.874874
PWY.801..homocysteine.and.cysteine.interconversion	Tension_Response	0.5882	0.246972	38	10	0.0226438	0.874874
PWY.6293..superpathway.of.L.cysteine.biosynthesis..fungi.	Tension_Response	0.586088	0.246193	38	10	0.0226992	0.874874
PWY.822..fructan.biosynthesis	Tension_Response	0.238372	0.10144	38	6	0.0243808	0.874874
PWY.5505..L.glutamate.and.L.glutamine.biosynthesis	Tension_Response	0.192291	0.0923604	38	38	0.0445147	0.874874
PWY.7208..superpathway.of.pyrimidine.nucleobases.salvage	Tension_Response	-0.137881	0.0709093	38	38	0.0596846	0.874874
PWY.4984..urea.cycle	Tension_Response	-0.225828	0.117361	38	38	0.0622603	0.874874
PWY.6125..superpathway.of.guanosine.nucleotides.de.novo.biosynthesis.II	Tension_Response	-0.148025	0.0774052	38	38	0.0638159	0.874874
FASYN.INITIAL.PWY..superpathway.of.fatty.acid.biosynthesis.initiation..E..coli.	Tension_Response	-0.500405	0.261919	38	16	0.0640549	0.874874
PWY.7228..superpathway.of.guanosine.nucleotides.de.novo.biosynthesis.I	Tension_Response	-0.135549	0.0713507	38	38	0.0654996	0.874874
PWY0.1061..superpathway.of.L.alanine.biosynthesis	Tension_Response	-0.34609	0.183335	38	37	0.0671418	0.874874
PWY.7220..adenosine.deoxyribonucleotides.de.novo.biosynthesis.II	Tension_Response	-0.167955	0.0890143	38	38	0.0672679	0.874874
PWY.7222..guanosine.deoxyribonucleotides.de.novo.biosynthesis.II	Tension_Response	-0.167955	0.0890143	38	38	0.0672679	0.874874
PWY.4041...gamma..glutamyl.cycle	Tension_Response	0.286997	0.152687	38	38	0.0682696	0.874874
PWY.6126..superpathway.of.adenosine.nucleotides.de.novo.biosynthesis.II	Tension_Response	-0.128194	0.0707843	38	38	0.0784837	0.874874
HEMESYN2.PWY..heme.b.biosynthesis.II..oxygen.independent.	Tension_Response	-0.275117	0.157273	38	38	0.0887608	0.874874
COBALSYN.PWY..superpathway.of.adenosylcobalamin.salvage.from.cobinamide.I	Tension_Response	0.155575	0.0890758	38	38	0.0892451	0.874874
PWY.6961..L.ascorbate.degradation.II..bacterial..aerobic.	Tension_Response	0.468966	0.274216	38	16	0.0958339	0.874874
PWY.7229..superpathway.of.adenosine.nucleotides.de.novo.biosynthesis.I	Tension_Response	-0.0999044	0.0589629	38	38	0.0988324	0.874874
PANTOSYN.PWY..superpathway.of.coenzyme.A.biosynthesis.I..bacteria.	Tension_Response	0.0625841	0.0369753	38	38	0.0991718	0.874874
PANTO.PWY..phosphopantothenate.biosynthesis.I	Tension_Response	0.065502	0.0387908	38	38	0.0999424	0.874874
PWY.7883..anhydromuropeptides.recycling.II	Tension_Response	-0.581845	0.348124	38	34	0.10332	0.874874
PWY.6936..seleno.amino.acid.biosynthesis..plants.	Tension_Response	0.228084	0.136935	38	38	0.104467	0.874874
PWY.7312..dTDP..beta..D.fucofuranose.biosynthesis	Tension_Response	-0.736977	0.44395	38	23	0.105593	0.874874
PWY.622..starch.biosynthesis	Tension_Response	-0.383353	0.232054	38	25	0.107231	0.874874
X1CMET2.PWY..folate.transformations.III..E..coli.	Tension_Response	0.0532829	0.032297	38	38	0.107688	0.874874
PWY.7456...beta...1.4..mannan.degradation	Tension_Response	0.183393	0.112035	38	38	0.110359	0.874874
HSERMETANA.PWY..L.methionine.biosynthesis.III	Tension_Response	0.146184	0.0893618	38	38	0.110582	0.874874
PWY.6527..stachyose.degradation	Tension_Response	0.102791	0.0639106	38	38	0.116492	0.874874
CITRULBIO.PWY..L.citrulline.biosynthesis	Tension_Response	-0.153261	0.0969459	38	38	0.12265	0.874874
P124.PWY..Bifidobacterium.shunt	Tension_Response	-0.470066	0.298208	38	31	0.123704	0.874874
PWY.6317..D.galactose.degradation.I..Leloir.pathway.	Tension_Response	0.0759099	0.0486859	38	38	0.127704	0.874874
PWY.5154..L.arginine.biosynthesis.III..via.N.acetyl.L.citrulline.	Tension_Response	0.0655241	0.042332	38	38	0.130403	0.874874
PWY.6922..L.N.delta..acetylornithine.biosynthesis	Tension_Response	-0.52095	0.340529	38	21	0.1348	0.874874
PWY.6612..superpathway.of.tetrahydrofolate.biosynthesis	Tension_Response	0.433663	0.286	38	29	0.138175	0.874874
FOLSYN.PWY..superpathway.of.tetrahydrofolate.biosynthesis.and.salvage	Tension_Response	0.43176	0.284982	38	29	0.138493	0.874874
PWY.6876..isopropanol.biosynthesis..engineered.	Tension_Response	0.278491	0.185132	38	7	0.141231	0.874874
PWY1ZNC.1..assimilatory.sulfate.reduction.IV	Tension_Response	0.294153	0.196294	38	36	0.142713	0.874874
PWY.6123..inosine.5..phosphate.biosynthesis.I	Tension_Response	0.0727283	0.0486391	38	38	0.143561	0.874874
PWY.6630..superpathway.of.L.tyrosine.biosynthesis	Tension_Response	0.221272	0.149196	38	38	0.146751	0.874874
PWY.7197..pyrimidine.deoxyribonucleotide.phosphorylation	Tension_Response	-0.112435	0.0766087	38	38	0.150883	0.874874
PWY.5676..acetyl.CoA.fermentation.to.butanoate.II	Tension_Response	0.283737	0.193463	38	38	0.151161	0.874874
ANAGLYCOLYSIS.PWY..glycolysis.III..from.glucose.	Tension_Response	0.0397163	0.0271241	38	38	0.151805	0.874874
ORNDEG.PWY..superpathway.of.ornithine.degradation	Tension_Response	0.424057	0.291991	38	23	0.15508	0.874874
PWY.7234..inosine.5..phosphate.biosynthesis.III	Tension_Response	0.19711	0.136951	38	38	0.158714	0.874874
PWY.821..superpathway.of.sulfur.amino.acid.biosynthesis..Saccharomyces.cerevisiae.	Tension_Response	0.40435	0.282331	38	16	0.160718	0.874874
PWY.841..superpathway.of.purine.nucleotides.de.novo.biosynthesis.I	Tension_Response	-0.0826996	0.0581529	38	38	0.163602	0.874874
PWY0.1261..anhydromuropeptides.recycling.I	Tension_Response	-0.152722	0.107899	38	38	0.165539	0.874874
COMPLETE.ARO.PWY..superpathway.of.aromatic.amino.acid.biosynthesis	Tension_Response	0.0491666	0.0348862	38	38	0.167315	0.874874
GALACT.GLUCUROCAT.PWY..superpathway.of.hexuronide.and.hexuronate.degradation	Tension_Response	0.224175	0.159803	38	38	0.169234	0.874874
PWY.7115..C4.photosynthetic.carbon.assimilation.cycle..NAD.ME.type	Tension_Response	-0.220703	0.158164	38	37	0.171442	0.874874
PWY.7111..pyruvate.fermentation.to.isobutanol..engineered.	Tension_Response	0.104091	0.0748244	38	38	0.172721	0.874874
PWY.6124..inosine.5..phosphate.biosynthesis.II	Tension_Response	0.0746124	0.0538391	38	38	0.174321	0.874874
P164.PWY..purine.nucleobases.degradation.I..anaerobic.	Tension_Response	-0.292953	0.212085	38	37	0.1757	0.874874
GLYOXYLATE.BYPASS..glyoxylate.cycle	Tension_Response	0.417649	0.303818	38	17	0.177732	0.874874
PWY.8187..L.arginine.degradation.XIII..reductive.Stickland.reaction.	Tension_Response	-0.130468	0.0950356	38	38	0.178297	0.874874
METHGLYUT.PWY..superpathway.of.methylglyoxal.degradation	Tension_Response	0.524616	0.384908	38	24	0.181359	0.874874
PWY.5686..UMP.biosynthesis.I	Tension_Response	0.0393069	0.0290806	38	38	0.184918	0.874874
PWY.7790..UMP.biosynthesis.II	Tension_Response	0.0393069	0.0290806	38	38	0.184918	0.874874
PWY.7791..UMP.biosynthesis.III	Tension_Response	0.0393069	0.0290806	38	38	0.184918	0.874874
PWY.5667..CDP.diacylglycerol.biosynthesis.I	Tension_Response	0.0488928	0.0367227	38	38	0.191425	0.874874
PWY0.1319..CDP.diacylglycerol.biosynthesis.II	Tension_Response	0.0488928	0.0367227	38	38	0.191425	0.874874
PWY0.1296..purine.ribonucleosides.degradation	Tension_Response	0.108313	0.0836431	38	38	0.203584	0.874874
COA.PWY.1..superpathway.of.coenzyme.A.biosynthesis.III..mammals.	Tension_Response	0.0624643	0.048698	38	38	0.207799	0.874874
PWY.6703..preQ0.biosynthesis	Tension_Response	0.0658796	0.0517557	38	38	0.211214	0.874874
GLUCONEO.PWY..gluconeogenesis.I	Tension_Response	-0.112115	0.0881055	38	38	0.21135	0.874874
COA.PWY..coenzyme.A.biosynthesis.I..prokaryotic.	Tension_Response	0.0565924	0.0450057	38	38	0.216688	0.874874
GLUCUROCAT.PWY..superpathway.of..beta..D.glucuronosides.degradation	Tension_Response	0.130085	0.103628	38	38	0.217456	0.874874
PWY.5981..CDP.diacylglycerol.biosynthesis.III	Tension_Response	0.453912	0.363802	38	23	0.2202	0.874874
PWY.5972..stearate.biosynthesis.I..animals.	Tension_Response	-0.180336	0.145109	38	4	0.221988	0.874874
PWY.6471..peptidoglycan.biosynthesis.IV..Enterococcus.faecium.	Tension_Response	0.174699	0.140664	38	4	0.22228	0.874874
PWY.7977..L.methionine.biosynthesis.IV	Tension_Response	0.0466893	0.0376209	38	38	0.222615	0.874874
PWY.7282..4.amino.2.methyl.5.diphosphomethylpyrimidine.biosynthesis.II	Tension_Response	0.0855829	0.0696902	38	38	0.227398	0.874874
PWY66.399..gluconeogenesis.III	Tension_Response	-0.108634	0.0885104	38	37	0.227654	0.874874
PWY.6700..queuosine.biosynthesis.I..de.novo.	Tension_Response	0.0328135	0.0267402	38	38	0.227742	0.874874
PWY.7118..chitin.deacetylation	Tension_Response	0.311397	0.260353	38	15	0.239492	0.874874
GLUCOSE1PMETAB.PWY..glucose.and.glucose.1.phosphate.degradation	Tension_Response	0.207036	0.173368	38	19	0.240207	0.874874
PWY.5497..purine.nucleobases.degradation.II..anaerobic.	Tension_Response	0.310314	0.260939	38	30	0.242138	0.874874
ALLANTOINDEG.PWY..superpathway.of.allantoin.degradation.in.yeast	Tension_Response	-0.331528	0.280939	38	28	0.24571	0.874874
PWY0.1479..tRNA.processing	Tension_Response	-0.124286	0.105648	38	38	0.247151	0.874874
PWY.7851..coenzyme.A.biosynthesis.II..eukaryotic.	Tension_Response	0.0520948	0.0445246	38	38	0.249679	0.874874
THISYNARA.PWY..superpathway.of.thiamine.diphosphate.biosynthesis.III..eukaryotes.	Tension_Response	0.080129	0.068895	38	38	0.252457	0.874874
PWY.5188..tetrapyrrole.biosynthesis.I..from.glutamate.	Tension_Response	0.0793474	0.0698728	38	38	0.263629	0.874874
COLANSYN.PWY..colanic.acid.building.blocks.biosynthesis	Tension_Response	0.0576369	0.0516734	38	38	0.272067	0.874874
PWY66.388..ceramide.degradation.by..alpha..oxidation	Tension_Response	0.33456	0.303127	38	5	0.277048	0.874874
PWY.7340..9.cis..11.trans.octadecadienoyl.CoA.degradation..isomerase.dependent..yeast.	Tension_Response	-0.192971	0.176628	38	6	0.281858	0.874874
PWY.5104..L.isoleucine.biosynthesis.IV	Tension_Response	0.285675	0.262142	38	14	0.283056	0.874874
PWY.1269..CMP.3.deoxy.D.manno.octulosonate.biosynthesis	Tension_Response	0.12595	0.116179	38	38	0.285527	0.874874
PWY0.781..aspartate.superpathway	Tension_Response	0.284779	0.263261	38	18	0.286562	0.874874
HCAMHPDEG.PWY..3.phenylpropanoate.and.3..3.hydroxyphenyl.propanoate.degradation.to.2.hydroxypentadienoate	Tension_Response	-0.151397	0.14082	38	4	0.289477	0.874874
PWY.6690..cinnamate.and.3.hydroxycinnamate.degradation.to.2.hydroxypentadienoate	Tension_Response	-0.151397	0.14082	38	4	0.289477	0.874874
P4.PWY..superpathway.of.L.lysine..L.threonine.and.L.methionine.biosynthesis.I	Tension_Response	0.284459	0.264652	38	18	0.289596	0.874874
PWY.6606..guanosine.nucleotides.degradation.II	Tension_Response	0.186376	0.175845	38	38	0.296257	0.874874
PWY0.1586..peptidoglycan.maturation..meso.diaminopimelate.containing.	Tension_Response	0.0566729	0.0537875	38	38	0.299066	0.874874
PWY66.389..phytol.degradation	Tension_Response	0.407798	0.387298	38	12	0.299389	0.874874
PWY66.409..superpathway.of.purine.nucleotide.salvage	Tension_Response	0.213105	0.202838	38	36	0.300437	0.874874
PWY.7242..D.fructuronate.degradation	Tension_Response	0.121778	0.116951	38	38	0.304692	0.874874
PWY.7204..pyridoxal.5..phosphate.salvage.II..plants.	Tension_Response	-0.120998	0.116265	38	6	0.304953	0.874874
PWY.6168..flavin.biosynthesis.III..fungi.	Tension_Response	-0.177765	0.171718	38	34	0.307474	0.874874
PWY.6992..1.5.anhydrofructose.degradation	Tension_Response	-0.355963	0.345422	38	9	0.309642	0.874874
PWY.5494..pyruvate.fermentation.to.propanoate.II..acrylate.pathway.	Tension_Response	0.200799	0.195964	38	7	0.312353	0.874874
PWY.6353..purine.nucleotides.degradation.II..aerobic.	Tension_Response	0.156377	0.154081	38	38	0.316924	0.874874
PWY.5464..superpathway.of.cytosolic.glycolysis..plants...pyruvate.dehydrogenase.and.TCA.cycle	Tension_Response	0.118794	0.117341	38	8	0.318111	0.874874
PWY.7198..pyrimidine.deoxyribonucleotides.de.novo.biosynthesis.IV	Tension_Response	-0.219934	0.220146	38	38	0.324445	0.874874
GLUDEG.I.PWY..GABA.shunt	Tension_Response	0.265926	0.2683	38	35	0.328226	0.874874
GLUCARDEG.PWY..D.glucarate.degradation.I	Tension_Response	0.274227	0.277368	38	29	0.329421	0.874874
PWY.2942..L.lysine.biosynthesis.III	Tension_Response	0.034221	0.0346724	38	38	0.33024	0.874874
PWY.561..superpathway.of.glyoxylate.cycle.and.fatty.acid.degradation	Tension_Response	0.237377	0.241238	38	13	0.331686	0.874874
NONMEVIPP.PWY..methylerythritol.phosphate.pathway.I	Tension_Response	0.0231417	0.0236608	38	38	0.334572	0.874874
PWY66.429..fatty.acid.biosynthesis.initiation..mitochondria.	Tension_Response	0.0433197	0.0444736	38	38	0.33653	0.874874
POLYAMINSYN3.PWY..superpathway.of.polyamine.biosynthesis.II	Tension_Response	0.296024	0.304305	38	27	0.337151	0.874874
PWY.5392..reductive.TCA.cycle.II	Tension_Response	-0.111645	0.114885	38	6	0.337637	0.874874
HISTSYN.PWY..L.histidine.biosynthesis	Tension_Response	0.0317405	0.0328662	38	38	0.340613	0.874874
SALVADEHYPOX.PWY..adenosine.nucleotides.degradation.II	Tension_Response	0.16141	0.168441	38	38	0.344324	0.874874
PWY.5659..GDP.mannose.biosynthesis	Tension_Response	0.0787225	0.082178	38	38	0.344477	0.874874
PWY.7199..pyrimidine.deoxyribonucleosides.salvage	Tension_Response	0.0184479	0.0196239	38	38	0.353445	0.874874
PWY.6628..superpathway.of.L.phenylalanine.biosynthesis	Tension_Response	0.0793851	0.0850079	38	38	0.3566	0.874874
PWY.6823..molybdopterin.biosynthesis	Tension_Response	0.0743948	0.0797476	38	38	0.357098	0.874874
POLYISOPRENSYN.PWY..polyisoprenoid.biosynthesis..E..coli.	Tension_Response	0.105539	0.115137	38	37	0.365433	0.874874
PWY.7345..superpathway.of.anaerobic.sucrose.degradation	Tension_Response	-0.0687266	0.0753313	38	38	0.367667	0.874874
GOLPDLCAT.PWY..superpathway.of.glycerol.degradation.to.1.3.propanediol	Tension_Response	0.123535	0.136093	38	37	0.370061	0.874874
PWY.8004..Entner.Doudoroff.pathway.I	Tension_Response	-0.0819233	0.0904333	38	38	0.371014	0.874874
SO4ASSIM.PWY..assimilatory.sulfate.reduction.I	Tension_Response	0.332425	0.36938	38	29	0.374126	0.874874
MET.SAM.PWY..superpathway.of.S.adenosyl.L.methionine.biosynthesis	Tension_Response	0.290043	0.324844	38	18	0.377858	0.874874
PWY.5097..L.lysine.biosynthesis.VI	Tension_Response	0.0272415	0.0305407	38	38	0.378329	0.874874
PWY.5840..superpathway.of.menaquinol.7.biosynthesis	Tension_Response	0.246363	0.277765	38	23	0.380993	0.874874
GLUTORN.PWY..L.ornithine.biosynthesis.I	Tension_Response	0.0505979	0.0570627	38	38	0.381123	0.874874
VALSYN.PWY..L.valine.biosynthesis	Tension_Response	0.0323327	0.036519	38	38	0.381834	0.874874
PWY.5994..palmitate.biosynthesis..type.I.fatty.acid.synthase.	Tension_Response	-0.154651	0.174725	38	9	0.381971	0.874874
PWY.6969..TCA.cycle.V..2.oxoglutarate.synthase.	Tension_Response	-0.123516	0.140212	38	38	0.384203	0.874874
PWY.5347..superpathway.of.L.methionine.biosynthesis..transsulfuration.	Tension_Response	0.287472	0.326526	38	18	0.384485	0.874874
PWY.7953..UDP.N.acetylmuramoyl.pentapeptide.biosynthesis.III..meso.diaminopimelate.containing.	Tension_Response	0.0190652	0.0216987	38	38	0.385428	0.874874
PWY.3001..superpathway.of.L.isoleucine.biosynthesis.I	Tension_Response	0.0286381	0.0326225	38	38	0.385839	0.874874
METSYN.PWY..superpathway.of.L.homoserine.and.L.methionine.biosynthesis	Tension_Response	0.28758	0.328077	38	18	0.386536	0.874874
ARGSYN.PWY..L.arginine.biosynthesis.I..via.L.ornithine.	Tension_Response	0.0538102	0.0618088	38	38	0.389746	0.874874
HOMOSER.METSYN.PWY..L.methionine.biosynthesis.I	Tension_Response	0.286948	0.330439	38	18	0.390936	0.874874
PWY0.1241..ADP.L.glycero..beta..D.manno.heptose.biosynthesis	Tension_Response	-0.124158	0.142994	38	37	0.390996	0.874874
PWY.5345..superpathway.of.L.methionine.biosynthesis..by.sulfhydrylation.	Tension_Response	0.305682	0.35418	38	29	0.393813	0.874874
PWY.6895..superpathway.of.thiamine.diphosphate.biosynthesis.II	Tension_Response	0.138153	0.160244	38	38	0.394317	0.874874
PWY.6531..mannitol.cycle	Tension_Response	0.230859	0.269651	38	34	0.397583	0.874874
SULFATE.CYS.PWY..superpathway.of.sulfate.assimilation.and.cysteine.biosynthesis	Tension_Response	0.303896	0.355646	38	29	0.398484	0.874874
PWY0.1337..oleate..beta..oxidation	Tension_Response	0.178883	0.210082	38	6	0.400126	0.874874
PWY.5971..palmitate.biosynthesis..type.II.fatty.acid.synthase.	Tension_Response	-0.118218	0.139511	38	17	0.402386	0.874874
PYRIDOXSYN.PWY..pyridoxal.5..phosphate.biosynthesis.I	Tension_Response	0.107984	0.12831	38	38	0.405574	0.874874
METH.ACETATE.PWY..methanogenesis.from.acetate	Tension_Response	0.107932	0.128928	38	37	0.408031	0.874874
PWY.7316..dTDP.N.acetylviosamine.biosynthesis	Tension_Response	-0.302992	0.362994	38	14	0.409392	0.874874
RUMP.PWY..formaldehyde.oxidation.I	Tension_Response	0.251546	0.303269	38	27	0.412318	0.874874
PWY.6478..GDP.D.glycero..alpha..D.manno.heptose.biosynthesis	Tension_Response	-0.178506	0.215655	38	15	0.413272	0.874874
PWY0.1533..methylphosphonate.degradation.I	Tension_Response	0.112816	0.13771	38	4	0.418046	0.874874
PWY.6270..isoprene.biosynthesis.I	Tension_Response	0.0752035	0.0918971	38	38	0.418545	0.874874
PYRIDNUCSYN.PWY..NAD.de.novo.biosynthesis.I..from.aspartate.	Tension_Response	0.0271051	0.0341484	38	38	0.432545	0.874874
PWY.5723..Rubisco.shunt	Tension_Response	0.196038	0.24803	38	12	0.434481	0.874874
PWY.5913..partial.TCA.cycle..obligate.autotrophs.	Tension_Response	-0.166005	0.210248	38	37	0.43495	0.874874
PWY0.301..L.ascorbate.degradation.I..bacterial..anaerobic.	Tension_Response	0.259956	0.332761	38	21	0.439787	0.874874
PWY.7807..glyphosate.degradation.III	Tension_Response	0.104096	0.133698	38	4	0.441309	0.874874
FASYN.ELONG.PWY..fatty.acid.elongation....saturated	Tension_Response	0.128426	0.165077	38	38	0.441666	0.874874
DAPLYSINESYN.PWY..L.lysine.biosynthesis.I	Tension_Response	0.13768	0.177799	38	38	0.443775	0.874874
PWY.7664..oleate.biosynthesis.IV..anaerobic.	Tension_Response	0.130685	0.168873	38	38	0.444063	0.874874
BIOTIN.BIOSYNTHESIS.PWY..biotin.biosynthesis.I	Tension_Response	0.120597	0.156607	38	38	0.446287	0.874874
PWY.5973..cis.vaccenate.biosynthesis	Tension_Response	0.0376981	0.0489811	38	38	0.44653	0.874874
PWY0.862...5Z..dodecenoate.biosynthesis.I	Tension_Response	0.133144	0.173039	38	38	0.446649	0.874874
PWY.5850..superpathway.of.menaquinol.6.biosynthesis	Tension_Response	0.144883	0.188897	38	9	0.448086	0.874874
PWY.5896..superpathway.of.menaquinol.10.biosynthesis	Tension_Response	0.144883	0.188897	38	9	0.448086	0.874874
GLYCOCAT.PWY..glycogen.degradation.I	Tension_Response	0.118527	0.155374	38	38	0.450524	0.874874
PWY.5989..stearate.biosynthesis.II..bacteria.and.plants.	Tension_Response	0.130191	0.170873	38	38	0.451073	0.874874
PWY.5860..superpathway.of.demethylmenaquinol.6.biosynthesis.I	Tension_Response	0.145258	0.190898	38	9	0.451662	0.874874
PWY.6282..palmitoleate.biosynthesis.I..from..5Z..dodec.5.enoate.	Tension_Response	0.131129	0.172406	38	38	0.451858	0.874874
P185.PWY..formaldehyde.assimilation.III..dihydroxyacetone.cycle.	Tension_Response	0.110602	0.146701	38	37	0.455798	0.874874
PWY.6519..8.amino.7.oxononanoate.biosynthesis.I	Tension_Response	0.124022	0.164526	38	38	0.455862	0.874874
P461.PWY..hexitol.fermentation.to.lactate..formate..ethanol.and.acetate	Tension_Response	0.114218	0.15293	38	38	0.459996	0.874874
PWY.6807..xyloglucan.degradation.II..exoglucanase.	Tension_Response	0.243364	0.328806	38	15	0.464011	0.874874
P441.PWY..superpathway.of.N.acetylneuraminate.degradation	Tension_Response	-0.110456	0.150786	38	37	0.468586	0.874874
PWY.6292..superpathway.of.L.cysteine.biosynthesis..mammalian.	Tension_Response	0.105341	0.14405	38	37	0.469342	0.874874
PWY.7117..C4.photosynthetic.carbon.assimilation.cycle..PEPCK.type	Tension_Response	-0.163073	0.22327	38	37	0.469881	0.874874
PWY.6163..chorismate.biosynthesis.from.3.dehydroquinate	Tension_Response	0.0224867	0.0308189	38	38	0.470331	0.874874
PWY.6387..UDP.N.acetylmuramoyl.pentapeptide.biosynthesis.I..meso.diaminopimelate.containing.	Tension_Response	0.0169816	0.0233138	38	38	0.471085	0.874874
PWY.5705..allantoin.degradation.to.glyoxylate.III	Tension_Response	-0.0515605	0.0711087	38	6	0.473081	0.874874
PWY.6385..peptidoglycan.biosynthesis.III..mycobacteria.	Tension_Response	0.0151609	0.020911	38	38	0.473126	0.874874
PWY0.845..superpathway.of.pyridoxal.5..phosphate.biosynthesis.and.salvage	Tension_Response	0.0832918	0.115212	38	38	0.474386	0.874874
PWY.7400..L.arginine.biosynthesis.IV..archaebacteria.	Tension_Response	0.0497065	0.0692191	38	38	0.477328	0.874874
PWY.241..C4.photosynthetic.carbon.assimilation.cycle..NADP.ME.type	Tension_Response	-0.163563	0.228934	38	37	0.479554	0.874874
PWY.7383..anaerobic.energy.metabolism..invertebrates..cytosol.	Tension_Response	-0.0926051	0.129685	38	37	0.479782	0.874874
PWY.7663..gondoate.biosynthesis..anaerobic.	Tension_Response	0.0380365	0.0533547	38	38	0.480504	0.874874
PWY.6386..UDP.N.acetylmuramoyl.pentapeptide.biosynthesis.II..lysine.containing.	Tension_Response	0.0163687	0.0231255	38	38	0.483614	0.874874
PWY.5838..superpathway.of.menaquinol.8.biosynthesis.I	Tension_Response	0.175264	0.251937	38	26	0.491106	0.874874
PWY.6749..CMP.legionaminate.biosynthesis.I	Tension_Response	0.204239	0.300607	38	19	0.501216	0.874874
PWY.7210..pyrimidine.deoxyribonucleotides.biosynthesis.from.CTP	Tension_Response	0.250769	0.369295	38	27	0.50145	0.874874
PWY.7560..methylerythritol.phosphate.pathway.II	Tension_Response	0.0652392	0.0961346	38	38	0.501716	0.874874
PWY.5897..superpathway.of.menaquinol.11.biosynthesis	Tension_Response	0.172758	0.255031	38	26	0.502481	0.874874
PWY.5898..superpathway.of.menaquinol.12.biosynthesis	Tension_Response	0.172758	0.255031	38	26	0.502481	0.874874
PWY.5899..superpathway.of.menaquinol.13.biosynthesis	Tension_Response	0.172758	0.255031	38	26	0.502481	0.874874
PWY.5861..superpathway.of.demethylmenaquinol.8.biosynthesis.I	Tension_Response	0.173512	0.257331	38	26	0.504444	0.874874
PWY.6897..thiamine.diphosphate.salvage.II	Tension_Response	0.0295225	0.0438835	38	38	0.505405	0.874874
HEME.BIOSYNTHESIS.II..heme.b.biosynthesis.I..aerobic.	Tension_Response	-0.126496	0.189222	38	38	0.508076	0.874874
PEPTIDOGLYCANSYN.PWY..peptidoglycan.biosynthesis.I..meso.diaminopimelate.containing.	Tension_Response	0.015014	0.0225785	38	38	0.510308	0.874874
ARO.PWY..chorismate.biosynthesis.I	Tension_Response	0.0249364	0.0376013	38	38	0.51144	0.874874
PWY.5677..succinate.fermentation.to.butanoate	Tension_Response	-0.113167	0.170677	38	8	0.511524	0.874874
PWY.7992..superpathway.of.menaquinol.8.biosynthesis.III	Tension_Response	0.190751	0.292278	38	25	0.518136	0.874874
PWY.7761..NAD.salvage.pathway.II..PNC.IV.cycle.	Tension_Response	-0.0798382	0.122357	38	38	0.518224	0.874874
PWY.702..L.methionine.biosynthesis.II	Tension_Response	0.0985154	0.151841	38	38	0.520583	0.874874
PWY.6305..superpathway.of.putrescine.biosynthesis	Tension_Response	-0.0746916	0.115421	38	38	0.521658	0.874874
P221.PWY..octane.oxidation	Tension_Response	-0.089167	0.138107	38	5	0.522609	0.874874
PWY3O.4107..NAD.salvage.pathway.V..PNC.V.cycle.	Tension_Response	0.178459	0.278259	38	21	0.525365	0.874874
PWY.621..sucrose.degradation.III..sucrose.invertase.	Tension_Response	0.0827419	0.129136	38	38	0.525753	0.874874
PWY.5695..inosine.5..phosphate.degradation	Tension_Response	0.0169683	0.026483	38	38	0.52576	0.874874
PWY.7254..TCA.cycle.VII..acetate.producers.	Tension_Response	0.175537	0.277466	38	12	0.530965	0.874874
HEXITOLDEGSUPER.PWY..superpathway.of.hexitol.degradation..bacteria.	Tension_Response	-0.121011	0.19136	38	14	0.53114	0.874874
SER.GLYSYN.PWY..superpathway.of.L.serine.and.glycine.biosynthesis.I	Tension_Response	0.0444446	0.0705394	38	38	0.532629	0.874874
PWY.6121..5.aminoimidazole.ribonucleotide.biosynthesis.I	Tension_Response	0.0230993	0.0366801	38	38	0.532835	0.874874
PWY.5837..2.carboxy.1.4.naphthoquinol.biosynthesis	Tension_Response	0.167404	0.266358	38	26	0.533649	0.874874
PWY.7392..taxadiene.biosynthesis..engineered.	Tension_Response	0.096238	0.155033	38	36	0.538668	0.874874
PWY.7094..fatty.acid.salvage	Tension_Response	0.149719	0.241213	38	7	0.538712	0.874874
PWY.724..superpathway.of.L.lysine..L.threonine.and.L.methionine.biosynthesis.II	Tension_Response	0.0244848	0.0398381	38	38	0.542679	0.874874
GALACTARDEG.PWY..D.galactarate.degradation.I	Tension_Response	0.190823	0.311785	38	30	0.544362	0.874874
GLUCARGALACTSUPER.PWY..superpathway.of.D.glucarate.and.D.galactarate.degradation	Tension_Response	0.190823	0.311785	38	30	0.544362	0.874874
PWY.7209..superpathway.of.pyrimidine.ribonucleosides.degradation	Tension_Response	-0.167507	0.273877	38	24	0.544637	0.874874
ARGSYNBSUB.PWY..L.arginine.biosynthesis.II..acetyl.cycle.	Tension_Response	0.0417925	0.0683521	38	38	0.544757	0.874874
NAD.BIOSYNTHESIS.II..NAD.salvage.pathway.III..to.nicotinamide.riboside.	Tension_Response	0.179025	0.29341	38	12	0.545594	0.874874
PWY.6859..all.trans.farnesol.biosynthesis	Tension_Response	0.107014	0.176698	38	36	0.54856	0.874874
PWY.6953..dTDP.3.acetamido..alpha..D.fucose.biosynthesis	Tension_Response	-0.100088	0.165458	38	8	0.54903	0.874874
PWY0.42..2.methylcitrate.cycle.I	Tension_Response	0.133734	0.223005	38	11	0.55247	0.874874
PWY.7200..superpathway.of.pyrimidine.deoxyribonucleoside.salvage	Tension_Response	-0.114095	0.190337	38	10	0.552638	0.874874
RHAMCAT.PWY..L.rhamnose.degradation.I	Tension_Response	0.0471344	0.0789342	38	38	0.554155	0.874874
DARABCATK12.PWY..D.arabinose.degradation.I	Tension_Response	-0.135204	0.22705	38	7	0.555248	0.874874
PWY.6285..superpathway.of.fatty.acids.biosynthesis..E..coli.	Tension_Response	-0.0644435	0.108342	38	5	0.555689	0.874874
PYRIDNUCSAL.PWY..NAD.salvage.pathway.I..PNC.VI.cycle.	Tension_Response	0.160902	0.272025	38	21	0.557884	0.874874
PWY.6143..CMP.pseudaminate.biosynthesis	Tension_Response	0.197663	0.335456	38	22	0.559383	0.874874
PHOSLIPSYN.PWY..superpathway.of.phospholipid.biosynthesis.I..bacteria.	Tension_Response	0.0452148	0.0771535	38	38	0.561508	0.874874
PWY.7357..thiamine.phosphate.formation.from.pyrithiamine.and.oxythiamine..yeast.	Tension_Response	0.0292473	0.050103	38	38	0.563033	0.874874
PWY.8131..5..deoxyadenosine.degradation.II	Tension_Response	0.0770711	0.132641	38	38	0.564825	0.874874
PWY.7315..dTDP.N.acetylthomosamine.biosynthesis	Tension_Response	0.203433	0.350143	38	31	0.564861	0.874874
PWY.3841..folate.transformations.II..plants.	Tension_Response	0.0133062	0.0231384	38	38	0.56882	0.874874
PWY0.166..superpathway.of.pyrimidine.deoxyribonucleotides.de.novo.biosynthesis..E..coli.	Tension_Response	0.125226	0.217796	38	9	0.568889	0.874874
NAGLIPASYN.PWY..lipid.IVA.biosynthesis..E..coli.	Tension_Response	-0.102462	0.179395	38	38	0.571444	0.874874
PWY.8073..lipid.IVA.biosynthesis..P..putida.	Tension_Response	-0.102462	0.179395	38	38	0.571444	0.874874
TRNA.CHARGING.PWY..tRNA.charging	Tension_Response	0.0136847	0.0239999	38	38	0.572085	0.874874
PWY.6731..starch.degradation.III	Tension_Response	0.053088	0.0933847	38	38	0.573233	0.874874
PWY.7371..1.4.dihydroxy.6.naphthoate.biosynthesis.II	Tension_Response	0.166634	0.295446	38	26	0.576245	0.874874
PWY.6608..guanosine.nucleotides.degradation.III	Tension_Response	0.0636511	0.113232	38	38	0.577512	0.874874
PWY.6901..superpathway.of.glucose.and.xylose.degradation	Tension_Response	0.0317508	0.0565198	38	38	0.577757	0.874874
ASPASN.PWY..superpathway.of.L.aspartate.and.L.asparagine.biosynthesis	Tension_Response	-0.0349754	0.0625105	38	38	0.579277	0.874874
P105.PWY..TCA.cycle.IV..2.oxoglutarate.decarboxylase.	Tension_Response	-0.170452	0.30829	38	20	0.583752	0.87802
FUC.RHAMCAT.PWY..superpathway.of.fucose.and.rhamnose.degradation	Tension_Response	0.0994075	0.182129	38	37	0.588565	0.879174
PWY.7356..thiamine.diphosphate.salvage.IV..yeast.	Tension_Response	0.0739132	0.137966	38	38	0.595436	0.879174
PWY.5384..sucrose.degradation.IV..sucrose.phosphorylase.	Tension_Response	0.0685157	0.127973	38	38	0.595671	0.879174
PWY.6609..adenine.and.adenosine.salvage.III	Tension_Response	0.014844	0.0278647	38	38	0.597502	0.879174
GALACTITOLCAT.PWY..galactitol.degradation	Tension_Response	-0.115598	0.217057	38	14	0.597603	0.879174
PWY.5022..4.aminobutanoate.degradation.V	Tension_Response	0.130349	0.247727	38	23	0.601989	0.879174
GLYCOLYSIS.E.D..superpathway.of.glycolysis.and.the.Entner.Doudoroff.pathway	Tension_Response	-0.0435864	0.0829352	38	38	0.602425	0.879174
PWY4FS.7..phosphatidylglycerol.biosynthesis.I..plastidic.	Tension_Response	0.0455543	0.0875634	38	38	0.606079	0.879174
PWY4FS.8..phosphatidylglycerol.biosynthesis.II..non.plastidic.	Tension_Response	0.0455543	0.0875634	38	38	0.606079	0.879174
PWY.7221..guanosine.ribonucleotides.de.novo.biosynthesis	Tension_Response	0.0158988	0.0314484	38	38	0.616253	0.886831
PWY.7434..terminal.O.glycans.residues.modification..via.type.2.precursor.disaccharide.	Tension_Response	-0.13254	0.2632	38	7	0.617631	0.886831
PWY.5920..superpathway.of.heme.b.biosynthesis.from.glycine	Tension_Response	-0.0831834	0.165649	38	8	0.618607	0.886831
KETOGLUCONMET.PWY..ketogluconate.metabolism	Tension_Response	0.174301	0.354443	38	14	0.625874	0.892446
PWY.5656..mannosylglycerate.biosynthesis.I	Tension_Response	0.0990653	0.202339	38	8	0.627387	0.892446
PWY0.1298..superpathway.of.pyrimidine.deoxyribonucleosides.degradation	Tension_Response	-0.0981007	0.203341	38	38	0.63241	0.896118
PENTOSE.P.PWY..pentose.phosphate.pathway	Tension_Response	0.0286153	0.0601721	38	38	0.637263	0.89919
PWY490.3..nitrate.reduction.VI..assimilatory.	Tension_Response	0.0970288	0.206217	38	19	0.640824	0.89919
PWY.5941..glycogen.degradation.II	Tension_Response	0.0236998	0.0510635	38	38	0.645353	0.89919
PWY.6470..peptidoglycan.biosynthesis.V...beta..lactam.resistance.	Tension_Response	0.0666286	0.14419	38	38	0.646798	0.89919
P41.PWY..pyruvate.fermentation.to.acetate.and..S..lactate.I	Tension_Response	0.0464834	0.101205	38	38	0.64878	0.89919
PWY.7858...5Z..dodecenoate.biosynthesis.II	Tension_Response	0.106003	0.234159	38	12	0.653485	0.89919
PWY.1861..formaldehyde.assimilation.II..assimilatory.RuMP.Cycle.	Tension_Response	0.121451	0.269289	38	36	0.654691	0.89919
FAO.PWY..fatty.acid..beta..oxidation.I..generic.	Tension_Response	0.0981336	0.217827	38	10	0.655044	0.89919
ILEUSYN.PWY..L.isoleucine.biosynthesis.I..from.threonine.	Tension_Response	0.0180349	0.0402303	38	38	0.656629	0.89919
PWY.6588..pyruvate.fermentation.to.acetone	Tension_Response	0.129657	0.294993	38	24	0.662907	0.904412
NONOXIPENT.PWY..pentose.phosphate.pathway..non.oxidative.branch..I	Tension_Response	0.0267398	0.061468	38	38	0.666145	0.905464
PWY.6549..L.glutamine.biosynthesis.III	Tension_Response	-0.0558069	0.130277	38	38	0.670933	0.908607
GLYCOL.GLYOXDEG.PWY..superpathway.of.glycol.metabolism.and.degradation	Tension_Response	0.106559	0.261143	38	8	0.685654	0.92466
PWY.5189..tetrapyrrole.biosynthesis.II..from.glycine.	Tension_Response	0.0949506	0.235331	38	14	0.688984	0.92466
PWY.7688..dTDP..alpha..D.ravidosamine.and.dTDP.4.acetyl..alpha..D.ravidosamine.biosynthesis	Tension_Response	-0.16157	0.402937	38	21	0.690805	0.92466
PWY0.1415..superpathway.of.heme.b.biosynthesis.from.uroporphyrinogen.III	Tension_Response	0.101171	0.259131	38	16	0.698523	0.92466
UNMAPPED	Tension_Response	0.0199627	0.0518392	38	38	0.702438	0.92466
GLYCOGENSYNTH.PWY..glycogen.biosynthesis.I..from.ADP.D.Glucose.	Tension_Response	0.022891	0.0596226	38	38	0.703288	0.92466
PWY.2941..L.lysine.biosynthesis.II	Tension_Response	-0.0439017	0.114716	38	38	0.704192	0.92466
PWY.7013...S..propane.1.2.diol.degradation	Tension_Response	-0.0852077	0.22744	38	37	0.710128	0.92466
BRANCHED.CHAIN.AA.SYN.PWY..superpathway.of.branched.chain.amino.acid.biosynthesis	Tension_Response	0.0148237	0.0412811	38	38	0.721623	0.92466
PWY.7184..pyrimidine.deoxyribonucleotides.de.novo.biosynthesis.I	Tension_Response	0.119966	0.334188	38	31	0.721708	0.92466
P122.PWY..heterolactic.fermentation	Tension_Response	-0.0772101	0.215644	38	7	0.722401	0.92466
P42.PWY..incomplete.reductive.TCA.cycle	Tension_Response	-0.0914279	0.255418	38	35	0.722468	0.92466
PWY0.1297..superpathway.of.purine.deoxyribonucleosides.degradation	Tension_Response	0.0674831	0.189867	38	38	0.724346	0.92466
PWY.7323..superpathway.of.GDP.mannose.derived.O.antigen.building.blocks.biosynthesis	Tension_Response	-0.0506253	0.143572	38	38	0.726434	0.92466
PWY.6545..pyrimidine.deoxyribonucleotides.de.novo.biosynthesis.III	Tension_Response	0.117145	0.333569	38	31	0.727497	0.92466
ARG.POLYAMINE.SYN..superpathway.of.arginine.and.polyamine.biosynthesis	Tension_Response	0.0628433	0.18019	38	38	0.729301	0.92466
POLYAMSYN.PWY..superpathway.of.polyamine.biosynthesis.I	Tension_Response	0.0657032	0.188982	38	38	0.730113	0.92466
PWY66.391..fatty.acid..beta..oxidation.VI..mammalian.peroxisome.	Tension_Response	-0.101942	0.293781	38	17	0.730612	0.92466
PWY.5845..superpathway.of.menaquinol.9.biosynthesis	Tension_Response	0.0797559	0.231633	38	22	0.732609	0.92466
GALACTUROCAT.PWY..D.galacturonate.degradation.I	Tension_Response	0.0383267	0.111558	38	38	0.733177	0.92466
PWY.5862..superpathway.of.demethylmenaquinol.9.biosynthesis	Tension_Response	0.0786837	0.235413	38	22	0.74014	0.930245
PWY.8190..L.glutamate.degradation.XI..reductive.Stickland.reaction.	Tension_Response	-0.0812442	0.247983	38	5	0.745096	0.933277
PWY.6284..superpathway.of.unsaturated.fatty.acids.biosynthesis..E..coli.	Tension_Response	-0.0720701	0.231297	38	17	0.757149	0.940493
PWY.6122..5.aminoimidazole.ribonucleotide.biosynthesis.II	Tension_Response	0.00945947	0.0310442	38	38	0.762342	0.940493
PWY.6277..superpathway.of.5.aminoimidazole.ribonucleotide.biosynthesis	Tension_Response	0.00945947	0.0310442	38	38	0.762342	0.940493
PROPFERM.PWY..superpathway.of.L.alanine.fermentation..Stickland.reaction.	Tension_Response	0.051299	0.172994	38	6	0.768524	0.940493
PWY.8188..L.alanine.degradation.VI..reductive.Stickland.reaction.	Tension_Response	0.051299	0.172994	38	6	0.768524	0.940493
PWY.8189..L.alanine.degradation.V..oxidative.Stickland.reaction.	Tension_Response	0.051299	0.172994	38	6	0.768524	0.940493
PWY.5030..L.histidine.degradation.III	Tension_Response	0.0300772	0.102182	38	38	0.770181	0.940493
PWY.6906..chitin.derivatives.degradation	Tension_Response	0.0804313	0.276223	38	35	0.772583	0.940493
PWY.I9..L.cysteine.biosynthesis.VI..from.L.methionine.	Tension_Response	0.0507417	0.175322	38	38	0.773921	0.940493
HISDEG.PWY..L.histidine.degradation.I	Tension_Response	0.0228523	0.0821604	38	38	0.782494	0.943496
PWY.7211..superpathway.of.pyrimidine.deoxyribonucleotides.de.novo.biosynthesis	Tension_Response	0.0834392	0.302081	38	31	0.783963	0.943496
PWY.6902..chitin.degradation.II..Vibrio.	Tension_Response	0.037789	0.136902	38	38	0.784105	0.943496
PWY.5004..superpathway.of.L.citrulline.metabolism	Tension_Response	-0.0728192	0.271333	38	12	0.789942	0.947414
AST.PWY..L.arginine.degradation.II..AST.pathway.	Tension_Response	-0.0676847	0.260639	38	8	0.796584	0.949715
PWY.7942..5.oxo.L.proline.metabolism	Tension_Response	-0.0449275	0.175281	38	9	0.799165	0.949715
LACTOSECAT.PWY..lactose.and.galactose.degradation.I	Tension_Response	0.0403018	0.158927	38	38	0.801258	0.949715
PWY.6803..phosphatidylcholine.acyl.editing	Tension_Response	-0.0784442	0.310864	38	19	0.802212	0.949715
FUCCAT.PWY..fucose.degradation	Tension_Response	0.0429845	0.175088	38	38	0.807462	0.950795
PWY.8178..pentose.phosphate.pathway..non.oxidative.branch..II	Tension_Response	0.0132826	0.055271	38	38	0.811447	0.950795
P23.PWY..reductive.TCA.cycle.I	Tension_Response	0.0559343	0.237797	38	13	0.815372	0.950795
PWY4LZ.257..superpathway.of.fermentation..Chlamydomonas.reinhardtii.	Tension_Response	-0.0611871	0.260789	38	31	0.815831	0.950795
TCA..TCA.cycle.I..prokaryotic.	Tension_Response	0.0751592	0.320778	38	13	0.816077	0.950795
P161.PWY..acetylene.degradation..anaerobic.	Tension_Response	-0.0610209	0.26445	38	31	0.818818	0.950969
PWY.6595..superpathway.of.guanosine.nucleotides.degradation..plants.	Tension_Response	0.0635195	0.286547	38	29	0.825822	0.953647
PWY0.1338..polymyxin.resistance	Tension_Response	-0.0485113	0.219482	38	5	0.826321	0.953647
TCA.GLYOX.BYPASS..superpathway.of.glyoxylate.bypass.and.TCA	Tension_Response	0.0437698	0.202934	38	11	0.83045	0.9552
PWY.5103..L.isoleucine.biosynthesis.III	Tension_Response	0.00999522	0.0484318	38	38	0.837659	0.9552
PWY.5747..2.methylcitrate.cycle.II	Tension_Response	-0.0311271	0.153381	38	6	0.840325	0.9552
PWY.5690..TCA.cycle.II..plants.and.fungi.	Tension_Response	-0.0440687	0.22071	38	31	0.842864	0.9552
PWY.5367..petroselinate.biosynthesis	Tension_Response	-0.0547329	0.279367	38	17	0.845776	0.9552
PWY.7238..sucrose.biosynthesis.II	Tension_Response	0.0103987	0.05403	38	38	0.848463	0.9552
PWY0.1477..ethanolamine.utilization	Tension_Response	-0.0438771	0.228886	38	38	0.849056	0.9552
PWY.5100..pyruvate.fermentation.to.acetate.and.lactate.II	Tension_Response	0.0168986	0.088415	38	38	0.849499	0.9552
PWY.5918..superpathway.of.heme.b.biosynthesis.from.glutamate	Tension_Response	0.0506285	0.267761	38	17	0.851091	0.9552
PWY.5675..nitrate.reduction.V..assimilatory.	Tension_Response	0.0542297	0.309285	38	16	0.861796	0.959901
PWY.7328..superpathway.of.UDP.glucose.derived.O.antigen.building.blocks.biosynthesis	Tension_Response	-0.015829	0.0906976	38	38	0.862431	0.959901
PWY.5138..fatty.acid..beta..oxidation.IV..unsaturated..even.number.	Tension_Response	0.0387001	0.222883	38	9	0.863126	0.959901
THRESYN.PWY..superpathway.of.L.threonine.biosynthesis	Tension_Response	-0.0076987	0.0465562	38	38	0.869583	0.962812
PWY.7237..myo...chiro..and.scyllo.inositol.degradation	Tension_Response	0.0128972	0.0788519	38	38	0.87099	0.962812
PWY.5121..superpathway.of.geranylgeranyl.diphosphate.biosynthesis.II..via.MEP.	Tension_Response	0.013921	0.0912896	38	38	0.87965	0.966275
RIBOSYN2.PWY..flavin.biosynthesis.I..bacteria.and.plants.	Tension_Response	-0.0076466	0.0508192	38	38	0.881236	0.966275
PWY.6435..4.hydroxybenzoate.biosynthesis.III..plants.	Tension_Response	0.0197169	0.131918	38	6	0.882022	0.966275
PWY.6507..4.deoxy.L.threo.hex.4.enopyranuronate.degradation	Tension_Response	0.0165581	0.114425	38	38	0.88575	0.966735
PWY.6607..guanosine.nucleotides.degradation.I	Tension_Response	0.035422	0.249091	38	29	0.887711	0.966735
PWY.7196..superpathway.of.pyrimidine.ribonucleosides.salvage	Tension_Response	0.0313718	0.234472	38	10	0.894308	0.970723
UNINTEGRATED	Tension_Response	-0.00221401	0.0169268	38	38	0.896663	0.970723
FERMENTATION.PWY..mixed.acid.fermentation	Tension_Response	-0.0183486	0.147174	38	38	0.901476	0.972905
PWY.5484..glycolysis.II..from.fructose.6.phosphate.	Tension_Response	-0.0111203	0.0915333	38	38	0.90398	0.972905
CALVIN.PWY..Calvin.Benson.Bassham.cycle	Tension_Response	0.00443532	0.0383902	38	38	0.908665	0.975088
GLYCOLYSIS..glycolysis.I..from.glucose.6.phosphate.	Tension_Response	-0.0100019	0.0911444	38	38	0.913228	0.976535
PWY.5005..biotin.biosynthesis.II	Tension_Response	0.0341668	0.319134	38	33	0.915335	0.976535
ARGININE.SYN4.PWY..L.ornithine.biosynthesis.II	Tension_Response	0.0100814	0.0979709	38	38	0.918612	0.97719
DTDPRHAMSYN.PWY..dTDP..beta..L.rhamnose.biosynthesis	Tension_Response	-0.00558367	0.064858	38	38	0.931871	0.98843
HEME.BIOSYNTHESIS.II.1..heme.b.biosynthesis.V..aerobic.	Tension_Response	0.0177817	0.285318	38	20	0.950651	0.996884
PWY.5136..fatty.acid..beta..oxidation.II..plant.peroxisome.	Tension_Response	-0.0185719	0.307404	38	31	0.952159	0.996884
CENTFERM.PWY..pyruvate.fermentation.to.butanoate	Tension_Response	0.00751591	0.124668	38	38	0.95226	0.996884
LIPASYN.PWY..phospholipases	Tension_Response	0.00911874	0.152915	38	5	0.952778	0.996884
PWY.6572..chondroitin.sulfate.degradation.I..bacterial.	Tension_Response	0.0132691	0.24709	38	28	0.95747	0.996884
GLCMANNANAUT.PWY..superpathway.of.N.acetylglucosamine..N.acetylmannosamine.and.N.acetylneuraminate.degradation	Tension_Response	-0.00445339	0.0846747	38	38	0.958346	0.996884
PWY.6590..superpathway.of.Clostridium.acetobutylicum.acidogenic.fermentation	Tension_Response	0.00620603	0.121751	38	38	0.959629	0.996884
PWY.7031..protein.N.glycosylation..bacterial.	Tension_Response	-0.00672052	0.140322	38	4	0.962066	0.996884
ANAEROFRUCAT.PWY..homolactic.fermentation	Tension_Response	0.00314466	0.0755405	38	38	0.967025	0.996884
PWY0.162..superpathway.of.pyrimidine.ribonucleotides.de.novo.biosynthesis	Tension_Response	-0.00323555	0.0861384	38	38	0.970244	0.996884
REDCITCYC..TCA.cycle.VI..Helicobacter.	Tension_Response	0.00633505	0.179072	38	13	0.971974	0.996884
P108.PWY..pyruvate.fermentation.to.propanoate.I	Tension_Response	-0.00679513	0.235756	38	14	0.977165	0.996884
PWY.6151..S.adenosyl.L.methionine.salvage.I	Tension_Response	0.000715011	0.0305769	38	38	0.981473	0.996884
PWY.7385..1.3.propanediol.biosynthesis..engineered.	Tension_Response	0.0062354	0.34526	38	12	0.985691	0.996884
ECASYN.PWY..enterobacterial.common.antigen.biosynthesis	Tension_Response	-0.00166864	0.104965	38	4	0.987404	0.996884
PPGPPMET.PWY..ppGpp.metabolism	Tension_Response	-0.00317286	0.236151	38	37	0.989354	0.996884
PWY.1042..glycolysis.IV	Tension_Response	-0.000312305	0.0462963	38	38	0.994655	0.996884
PWY.6147..6.hydroxymethyl.dihydropterin.diphosphate.biosynthesis.I	Tension_Response	-0.000391992	0.0779708	38	38	0.996016	0.996884
PWY.5855..ubiquinol.7.biosynthesis..early.decarboxylation.	Tension_Response	-0.000684533	0.139813	38	4	0.996121	0.996884
PWY0.41..allantoin.degradation.IV..anaerobic.	Tension_Response	-0.000271463	0.0641894	38	4	0.996649	0.996884
PWY.5130..2.oxobutanoate.degradation.I	Tension_Response	0.000739254	0.18797	38	36	0.996884	0.996884

## Sheet: Anger - Species
feature	metadata	coefficient	std error	N	N.not.0	p value	FDR q value	KEY	Higher in responders at BL	Lower in responders at BL
s__Butyricimonas_sp	Anger_Response	0.959307	0.236162	38	6	0.000251422	0.0555644
s__Lactococcus_phage_P335_sensu_lato	Anger_Response	0.397854	0.11711	38	4	0.00167433	0.117743
s__Bacteroides_dorei	Anger_Response	1.68839	0.505858	38	25	0.0019725	0.117743
s__Clostridiales_Family_XIII_bacterium	Anger_Response	0.451999	0.13658	38	8	0.00213109	0.117743
s__Subdoligranulum_sp	Anger_Response	-1.0797	0.376239	38	34	0.00683581	0.302143
s__Eisenbergiella_tayi	Anger_Response	0.576238	0.213706	38	6	0.0105925	0.390157
s__Clostridium_innocuum	Anger_Response	0.616825	0.239786	38	4	0.0143707	0.408697
s__Firmicutes_bacterium_CAG_102	Anger_Response	0.807058	0.316165	38	11	0.0150759	0.408697
s__Ruminococcus_bicirculans	Anger_Response	-1.24942	0.497455	38	20	0.0166438	0.408697
s__Clostridium_sp_CAG_356	Anger_Response	0.45895	0.195903	38	6	0.0247878	0.468959
s__Firmicutes_bacterium_CAG_114	Anger_Response	0.55524	0.237173	38	23	0.0248836	0.468959
s__Firmicutes_bacterium_CAG_313	Anger_Response	0.397322	0.172777	38	5	0.0273771	0.468959
s__Holdemanella_biformis	Anger_Response	1.43292	0.624009	38	6	0.0275858	0.468959
s__Bifidobacterium_pseudocatenulatum	Anger_Response	-1.23105	0.565679	38	12	0.0361792	0.571115
s__Ruminococcaceae_bacterium_KLE1738	Anger_Response	0.579379	0.271118	38	23	0.0394637	0.581432
s__Firmicutes_bacterium_CAG_94	Anger_Response	0.691957	0.340497	38	6	0.0495625	0.684582
s__Blautia_sp	Anger_Response	1.19425	0.605597	38	29	0.0563279	0.732263
s__Oscillibacter_sp_CAG_241	Anger_Response	1.41438	0.735671	38	27	0.0624746	0.76705
s__Mediterraneibacter_sp_KCTC_15684	Anger_Response	0.227944	0.123582	38	4	0.0733541	0.802747
s__Roseburia_hominis	Anger_Response	0.797656	0.437823	38	33	0.0767918	0.802747
s__Faecalitalea_cylindroides	Anger_Response	0.389368	0.216472	38	4	0.0804554	0.802747
s__Butyricimonas_virosa	Anger_Response	0.6868	0.382434	38	13	0.0809132	0.802747
s__Firmicutes_bacterium_CAG_24053_14	Anger_Response	0.941563	0.539829	38	23	0.0896604	0.802747
s__Eubacterium_eligens	Anger_Response	0.83661	0.490796	38	32	0.0968866	0.802747
s__Monoglobus_pectinilyticus	Anger_Response	0.397617	0.237641	38	9	0.102961	0.802747
s__Clostridium_sp_CAG_169	Anger_Response	0.335653	0.201167	38	5	0.103887	0.802747
s__Alistipes_shahii	Anger_Response	1.12688	0.693093	38	28	0.112701	0.802747
s__Ruminococcus_bromii	Anger_Response	0.48181	0.298432	38	20	0.115158	0.802747
s__Eggerthella_sp_CAG_209	Anger_Response	0.433659	0.273621	38	11	0.121738	0.802747
s__Eubacterium_siraeum	Anger_Response	1.19538	0.757038	38	19	0.123077	0.802747
s__Tyzzerella_sp	Anger_Response	0.854212	0.541903	38	23	0.1237	0.802747
s__Holdemania_filiformis	Anger_Response	0.569894	0.367476	38	8	0.12969	0.802747
s__Haemophilus_parainfluenzae	Anger_Response	-0.663939	0.429822	38	15	0.131169	0.802747
s__Bifidobacterium_animalis	Anger_Response	0.631244	0.411684	38	11	0.133939	0.802747
s__Butyricimonas_synergistica	Anger_Response	-0.786845	0.51752	38	14	0.137142	0.802747
s__Coprobacter_fastidiosus	Anger_Response	0.865418	0.56967	38	21	0.137458	0.802747
s__Clostridium_bolteae	Anger_Response	0.47595	0.315581	38	7	0.140237	0.802747
s__Clostridium_sp_CAG_793	Anger_Response	0.566866	0.379934	38	8	0.144408	0.802747
s__Clostridium_sp_CAG_288	Anger_Response	0.65607	0.440679	38	7	0.145257	0.802747
s__Firmicutes_bacterium_CAG_95	Anger_Response	0.649082	0.436711	38	9	0.145906	0.802747
s__Firmicutes_bacterium_CAG_137	Anger_Response	-0.288638	0.197162	38	7	0.151882	0.802747
s__Coprococcus_catus	Anger_Response	-0.469236	0.321069	38	30	0.152558	0.802747
s__Blautia_sp_CAG_52	Anger_Response	0.751938	0.549736	38	29	0.179848	0.846841
s__Gemmiger_formicilis	Anger_Response	-0.662277	0.492051	38	35	0.186733	0.846841
s__Clostridium_leptum	Anger_Response	0.611151	0.458213	38	11	0.190656	0.846841
s__Dialister_invisus	Anger_Response	0.507965	0.38093	38	11	0.190749	0.846841
s__Eubacterium_sp_CAG_252	Anger_Response	-0.600601	0.456588	38	6	0.196688	0.846841
s__Clostridium_sp_CAG_245	Anger_Response	0.629024	0.479728	38	12	0.198089	0.846841
s__Methanobrevibacter_smithii	Anger_Response	0.370358	0.282744	38	9	0.198536	0.846841
s__Firmicutes_bacterium_CAG_170	Anger_Response	-0.405952	0.310782	38	6	0.19976	0.846841
s__Eubacterium_ventriosum	Anger_Response	0.663557	0.513576	38	24	0.204579	0.846841
s__Lachnospiraceae_bacterium_OF09_6	Anger_Response	0.123659	0.0974956	38	4	0.212812	0.846841
s__Bacteroides_vulgatus	Anger_Response	-0.371125	0.293991	38	30	0.214933	0.846841
s__Bacteroides_finegoldii	Anger_Response	-0.587057	0.465289	38	14	0.215169	0.846841
s__Firmicutes_bacterium_CAG_110	Anger_Response	0.518904	0.413085	38	18	0.217146	0.846841
s__Bacteroides_xylanisolvens	Anger_Response	0.719417	0.58032	38	22	0.223111	0.846841
s__Prevotella_copri	Anger_Response	-0.141977	0.114633	38	5	0.223532	0.846841
s__Clostridium_symbiosum	Anger_Response	0.315717	0.256546	38	4	0.226436	0.846841
s__Haemophilus_sp_HMSC71H05	Anger_Response	-0.293299	0.239527	38	7	0.228719	0.846841
s__Bacteroides_coprocola	Anger_Response	0.138672	0.113759	38	4	0.230772	0.846841
s__Desulfovibrio_piger	Anger_Response	0.175069	0.144552	38	7	0.233743	0.846841
s__Dorea_formicigenerans	Anger_Response	0.30826	0.260391	38	34	0.244237	0.854867
s__Roseburia_sp_CAG_309	Anger_Response	0.207803	0.178297	38	5	0.251486	0.854867
s__Firmicutes_bacterium_CAG_65_45_313	Anger_Response	0.553961	0.477929	38	24	0.254052	0.854867
s__Lawsonibacter_asaccharolyticus	Anger_Response	0.466394	0.406769	38	26	0.259118	0.854867
s__Anaeromassilibacillus_sp_An250	Anger_Response	0.392694	0.348092	38	15	0.266727	0.854867
s__Streptococcus_parasanguinis	Anger_Response	0.38213	0.345922	38	10	0.276631	0.854867
s__Clostridium_citroniae	Anger_Response	0.378374	0.347458	38	6	0.2834	0.854867
s__Phascolarctobacterium_succinatutens	Anger_Response	-0.109103	0.100866	38	4	0.286596	0.854867
s__Roseburia_sp_CAG_182	Anger_Response	-0.331626	0.311111	38	9	0.293547	0.854867
s__Firmicutes_bacterium_CAG_176	Anger_Response	0.370498	0.351017	38	16	0.298229	0.854867
s__Lactobacillus_acidophilus	Anger_Response	0.297833	0.282309	38	6	0.29846	0.854867
s__Bacteroides_nordii	Anger_Response	0.284351	0.270668	38	6	0.300465	0.854867
s__Clostridium_sp_CAG_417	Anger_Response	-0.174262	0.166178	38	4	0.301331	0.854867
s__Bacteroides_uniformis	Anger_Response	-0.308718	0.295191	38	36	0.302614	0.854867
s__Eubacterium_sp_CAG_251	Anger_Response	-0.145602	0.139296	38	4	0.302868	0.854867
s__Eubacterium_sp_CAG_192	Anger_Response	-0.178676	0.170943	38	4	0.30288	0.854867
s__Alistipes_obesi	Anger_Response	0.534465	0.513888	38	24	0.305255	0.854867
s__Firmicutes_bacterium_AM10_47	Anger_Response	-0.284449	0.27499	38	4	0.307848	0.854867
s__Eubacterium_sp_36_13	Anger_Response	-0.542694	0.52723	38	29	0.310191	0.854867
s__Parabacteroides_distasonis	Anger_Response	0.222721	0.2178	38	34	0.313322	0.854867
s__Lactococcus_phage_jm3	Anger_Response	-0.172368	0.171507	38	4	0.321594	0.860619
s__Bacteroides_plebeius	Anger_Response	-0.107975	0.107801	38	4	0.323219	0.860619
s__Bifidobacterium_bifidum	Anger_Response	-0.18958	0.194922	38	7	0.337244	0.879765
s__Clostridium_sp_CAG_58	Anger_Response	-0.595422	0.624575	38	15	0.346784	0.879765
s__Eisenbergiella_massiliensis	Anger_Response	0.255237	0.270202	38	4	0.351152	0.879765
s__Mesosutterella_multiformis	Anger_Response	-0.172348	0.183054	38	4	0.352717	0.879765
s__Coprobacter_secundus	Anger_Response	0.247747	0.266404	38	6	0.358582	0.879765
s__Streptococcus_thermophilus	Anger_Response	0.484352	0.523033	38	16	0.360589	0.879765
s__Clostridium_aldenense	Anger_Response	0.135393	0.147222	38	4	0.363878	0.879765
s__Alistipes_sp_CAG_268	Anger_Response	0.10129	0.110603	38	4	0.365866	0.879765
s__Firmicutes_bacterium_CAG_83	Anger_Response	0.564635	0.617386	38	28	0.366509	0.879765
s__Lentisphaerae_bacterium	Anger_Response	0.197747	0.222867	38	4	0.380815	0.879765
s__Alistipes_onderdonkii	Anger_Response	-0.436033	0.495375	38	4	0.384586	0.879765
s__Ruminococcus_gnavus	Anger_Response	0.431106	0.49489	38	8	0.389463	0.879765
s__Subdoligranulum_sp_APC924_74	Anger_Response	0.489641	0.562695	38	33	0.389972	0.879765
s__Collinsella_aerofaciens	Anger_Response	-0.396097	0.457785	38	35	0.392633	0.879765
s__Eggerthella_sp_CAG_298	Anger_Response	-0.339537	0.396016	38	13	0.396907	0.879765
s__Asaccharobacter_celatus	Anger_Response	0.485082	0.576768	38	29	0.40588	0.879765
s__Escherichia_coli	Anger_Response	0.223992	0.26752	38	14	0.407954	0.879765
s__Eubacterium_sp_CAG_38	Anger_Response	-0.496578	0.596006	38	26	0.41024	0.879765
s__Firmicutes_bacterium_CAG_103	Anger_Response	0.501376	0.602355	38	32	0.410694	0.879765
s__Clostridium_sp_CAG_217	Anger_Response	0.291815	0.355454	38	8	0.417071	0.879765
s__Clostridium_sp_CAG_265	Anger_Response	0.281349	0.343031	38	7	0.417507	0.879765
s__Eubacterium_sp_CAG_274	Anger_Response	-0.26985	0.329353	38	9	0.417988	0.879765
s__Bacteroides_thetaiotaomicron	Anger_Response	0.392298	0.487623	38	32	0.426384	0.88897
s__Faecalibacterium_prausnitzii	Anger_Response	0.150788	0.190473	38	37	0.433749	0.894981
s__Roseburia_intestinalis	Anger_Response	-0.469458	0.601993	38	22	0.440582	0.894981
s__Clostridium_sp_CAG_167	Anger_Response	0.34652	0.445965	38	16	0.442228	0.894981
s__Gordonibacter_pamelaeae	Anger_Response	0.274095	0.355291	38	8	0.445466	0.894981
s__Victivallis_vadensis	Anger_Response	0.182285	0.239934	38	4	0.452363	0.898176
s__Lactococcus_phage_bIL309	Anger_Response	0.104257	0.138482	38	4	0.456433	0.898176
s__Akkermansia_muciniphila	Anger_Response	0.497789	0.669836	38	18	0.462213	0.898176
s__Roseburia_sp_CAG_303	Anger_Response	0.350151	0.472339	38	9	0.463313	0.898176
s__Clostridium_sp_CAG_269	Anger_Response	0.33285	0.453689	38	14	0.467913	0.898922
s__Dorea_longicatena	Anger_Response	0.275564	0.378961	38	35	0.471832	0.898922
s__Sutterella_sp_CAG_351	Anger_Response	-0.0854247	0.120034	38	5	0.481255	0.907847
s__Eggerthella_lenta	Anger_Response	0.261924	0.370998	38	10	0.484733	0.907847
s__Ruminococcus_callidus	Anger_Response	0.125702	0.192379	38	6	0.517644	0.926171
s__Eubacterium_sp_CAG_180	Anger_Response	0.173576	0.270642	38	6	0.52536	0.926171
s__Faecalibacterium_sp_CAG_74	Anger_Response	-0.396738	0.640548	38	26	0.539571	0.926171
s__Bacteroides_cellulosilyticus	Anger_Response	-0.466662	0.763243	38	17	0.544764	0.926171
s__Ruminococcus_sp_CAG_177	Anger_Response	-0.316704	0.521396	38	12	0.547388	0.926171
s__Clostridium_spiroforme	Anger_Response	-0.230777	0.382241	38	8	0.549797	0.926171
s__Clostridium_disporicum	Anger_Response	0.152594	0.257532	38	9	0.557204	0.926171
s__Ruminococcus_sp_CAG_254	Anger_Response	-0.301163	0.515909	38	11	0.563028	0.926171
s__Sutterella_wadsworthensis	Anger_Response	0.19796	0.33951	38	21	0.563478	0.926171
s__Clostridiales_bacterium_KLE1615	Anger_Response	0.289269	0.506304	38	26	0.571323	0.926171
s__Veillonella_dispar	Anger_Response	0.169506	0.298595	38	7	0.573775	0.926171
s__Oscillibacter_sp_57_20	Anger_Response	-0.256526	0.456808	38	33	0.577894	0.926171
s__Bacteroides_faecis	Anger_Response	-0.0733771	0.132419	38	4	0.582917	0.926171
s__Lachnospira_pectinoschiza	Anger_Response	0.196825	0.355677	38	15	0.583423	0.926171
s__Clostridium_sp_AF36_4	Anger_Response	0.203683	0.368995	38	16	0.584363	0.926171
s__Barnesiella_intestinihominis	Anger_Response	-0.197861	0.368375	38	23	0.59449	0.926171
s__Turicibacter_sanguinis	Anger_Response	0.145975	0.272583	38	6	0.595581	0.926171
s__Ruminococcus_lactaris	Anger_Response	0.279239	0.523021	38	14	0.596695	0.926171
s__Acetobacter_sp_CAG_267	Anger_Response	-0.0816903	0.153191	38	5	0.597132	0.926171
s__Bacteroides_salyersiae	Anger_Response	-0.259261	0.49523	38	12	0.603823	0.926171
s__Clostridium_sp_CAG_440	Anger_Response	-0.0619149	0.119931	38	4	0.608834	0.926171
s__Lactobacillus_ruminis	Anger_Response	0.0786759	0.153431	38	4	0.61124	0.926171
s__Firmicutes_bacterium_CAG_41	Anger_Response	0.198162	0.393476	38	33	0.617597	0.926171
s__Blautia_obeum	Anger_Response	-0.177466	0.353495	38	34	0.618701	0.926171
s__Blautia_sp_AF19_10LB	Anger_Response	0.369411	0.742481	38	25	0.621837	0.926171
s__Proteobacteria_bacterium_CAG_139	Anger_Response	0.0770402	0.155454	38	4	0.623201	0.926171
s__Anaerostipes_hadrus	Anger_Response	0.145245	0.294589	38	37	0.624978	0.926171
s__Faecalibacterium_sp_CAG_74_58_120	Anger_Response	-0.346733	0.703941	38	24	0.625314	0.926171
s__Streptococcus_salivarius	Anger_Response	0.227154	0.461537	38	27	0.625588	0.926171
s__Clostridium_sp_CAG_302	Anger_Response	-0.163509	0.333261	38	6	0.626663	0.926171
s__Paraprevotella_clara	Anger_Response	0.117846	0.246524	38	4	0.635518	0.926171
s__Alistipes_putredinis	Anger_Response	0.290841	0.611487	38	30	0.637213	0.926171
s__Coprococcus_eutactus	Anger_Response	0.418657	0.888166	38	18	0.640219	0.926171
s__Bacteroides_ovatus	Anger_Response	0.358893	0.762156	38	32	0.640559	0.926171
s__Romboutsia_ilealis	Anger_Response	-0.0489513	0.105246	38	4	0.644653	0.926171
s__Alistipes_inops	Anger_Response	-0.346558	0.761798	38	13	0.651898	0.926171
s__Clostridium_sp_CAG_230	Anger_Response	-0.126877	0.280409	38	8	0.653643	0.926171
s__Firmicutes_bacterium_CAG_124	Anger_Response	0.236309	0.530993	38	25	0.658961	0.926171
s__Firmicutes_bacterium_CAG_56	Anger_Response	-0.196956	0.443692	38	28	0.65977	0.926171
s__Roseburia_sp_CAG_100	Anger_Response	0.220554	0.500596	38	12	0.662149	0.926171
s__Clostridium_sp_CAG_253	Anger_Response	0.0887116	0.20633	38	6	0.669795	0.926969
s__Bacteroides_sp_CAG_144	Anger_Response	-0.0901785	0.212259	38	6	0.673474	0.926969
s__Ruminococcus_sp_AF31_8BH	Anger_Response	0.188829	0.447123	38	21	0.675303	0.926969
s__Azospirillum_sp_CAG_260	Anger_Response	-0.16095	0.391239	38	5	0.683229	0.932059
s__Clostridium_sp_CAG_122	Anger_Response	0.167056	0.412445	38	14	0.687846	0.932601
s__Haemophilus_pittmaniae	Anger_Response	0.0766813	0.195394	38	5	0.697044	0.934605
s__Clostridium_sp_CAG_12237_41	Anger_Response	0.192662	0.492193	38	11	0.697782	0.934605
s__Eubacterium_sp_CAG_115	Anger_Response	0.284636	0.783934	38	19	0.718663	0.951807
s__Bacteroides_clarus	Anger_Response	0.1345	0.384206	38	8	0.728324	0.951807
s__Roseburia_sp_CAG_380	Anger_Response	-0.216983	0.624417	38	10	0.730241	0.951807
s__Porphyromonas_sp_31_2	Anger_Response	-0.0436831	0.125947	38	5	0.730733	0.951807
s__Eubacterium_rectale	Anger_Response	0.195621	0.574612	38	32	0.735504	0.951807
s__Intestinimonas_butyriciproducens	Anger_Response	-0.152124	0.45849	38	10	0.741969	0.951807
s__Ruthenibacterium_lactatiformans	Anger_Response	0.182126	0.555469	38	28	0.744903	0.951807
s__Roseburia_sp_CAG_471	Anger_Response	0.105612	0.325225	38	5	0.747262	0.951807
s__Erysipelatoclostridium_ramosum	Anger_Response	0.0422942	0.131387	38	4	0.749387	0.951807
s__Clostridium_sp_CAG_433	Anger_Response	0.0532828	0.169555	38	4	0.755145	0.95364
s__Bacteroides_massiliensis	Anger_Response	-0.133991	0.449502	38	14	0.76735	0.960991
s__Coprococcus_comes	Anger_Response	0.116296	0.404846	38	33	0.775561	0.960991
s__Veillonella_parvula	Anger_Response	0.142763	0.508934	38	10	0.78069	0.960991
s__Intestinibacter_bartlettii	Anger_Response	0.0958368	0.341751	38	8	0.780754	0.960991
s__Alistipes_finegoldii	Anger_Response	-0.12773	0.466833	38	30	0.785948	0.960991
s__Bacteroides_stercoris	Anger_Response	0.128464	0.478212	38	20	0.789745	0.960991
s__Ruminococcus_torques	Anger_Response	-0.114409	0.429365	38	31	0.791404	0.960991
s__Agathobaculum_butyriciproducens	Anger_Response	-0.0793537	0.307329	38	34	0.79772	0.962722
s__Bacteroides_caccae	Anger_Response	-0.12684	0.505168	38	24	0.803176	0.962722
s__Clostridium_sp_CAG_226	Anger_Response	0.118265	0.477766	38	7	0.805899	0.962722
s__Parabacteroides_goldsteinii	Anger_Response	-0.0605605	0.250436	38	5	0.810292	0.962766
s__Bacteroides_eggerthii	Anger_Response	0.105313	0.464343	38	11	0.821861	0.971291
s__Paraprevotella_xylaniphila	Anger_Response	-0.0833061	0.381774	38	4	0.828499	0.971722
s__Senegalimassilia_anaerobia	Anger_Response	-0.0904962	0.421012	38	10	0.83102	0.971722
s__Bilophila_wadsworthia	Anger_Response	0.107184	0.534711	38	30	0.842255	0.97333
s__Bacteroides_intestinalis	Anger_Response	0.123092	0.658328	38	8	0.852728	0.97333
s__Roseburia_inulinivorans	Anger_Response	-0.11424	0.655397	38	30	0.862601	0.97333
s__Dialister_sp_CAG_357	Anger_Response	0.0175222	0.104191	38	4	0.867388	0.97333
s__Clostridium_sp_AM22_11AC	Anger_Response	-0.0571655	0.365092	38	34	0.876452	0.97333
s__Blautia_wexlerae	Anger_Response	0.0511797	0.347925	38	20	0.883874	0.97333
s__Bacteroides_fragilis	Anger_Response	0.0943771	0.676924	38	13	0.889895	0.97333
s__Bacteroides_galacturonicus	Anger_Response	-0.035501	0.264273	38	8	0.893886	0.97333
s__Roseburia_faecis	Anger_Response	-0.0903524	0.698765	38	27	0.897838	0.97333
s__Acidaminococcus_intestini	Anger_Response	-0.037877	0.297894	38	5	0.89953	0.97333
s__Firmicutes_bacterium_CAG_321	Anger_Response	-0.0420835	0.333953	38	8	0.90042	0.97333
s__Bifidobacterium_adolescentis	Anger_Response	0.0811356	0.664082	38	23	0.903438	0.97333
s__Bifidobacterium_longum	Anger_Response	0.0456418	0.408459	38	32	0.911649	0.97333
s__Veillonella_atypica	Anger_Response	-0.0265	0.243469	38	5	0.913931	0.97333
s__Eubacterium_ramulus	Anger_Response	0.0639014	0.604424	38	30	0.916389	0.97333
s__Fusicatenibacter_saccharivorans	Anger_Response	-0.0346551	0.352627	38	35	0.922257	0.97333
s__Eubacterium_hallii	Anger_Response	-0.0312288	0.328134	38	35	0.924707	0.97333
s__Alistipes_indistinctus	Anger_Response	-0.0481847	0.528331	38	21	0.927838	0.97333
s__Odoribacter_splanchnicus	Anger_Response	0.023265	0.25792	38	32	0.928626	0.97333
s__Clostridium_sp_CAG_75	Anger_Response	0.0246936	0.285631	38	19	0.931586	0.97333
s__Roseburia_sp_CAG_10041_57	Anger_Response	-0.0306851	0.35974	38	9	0.932497	0.97333
s__Firmicutes_bacterium_AF16_15	Anger_Response	0.0356891	0.438955	38	33	0.93565	0.97333
s__Flavonifractor_plautii	Anger_Response	-0.0470709	0.693965	38	28	0.946297	0.97333
s__Firmicutes_bacterium_CAG_129	Anger_Response	-0.0304897	0.4543	38	29	0.946863	0.97333
s__Roseburia_sp_CAG_197	Anger_Response	0.0219465	0.356624	38	8	0.95127	0.97333
s__Phascolarctobacterium_faecium	Anger_Response	-0.0394819	0.669202	38	16	0.95328	0.97333
s__Firmicutes_bacterium_CAG_240	Anger_Response	0.0212831	0.417832	38	8	0.959657	0.97333
s__Lactobacillus_delbrueckii	Anger_Response	0.0105633	0.208491	38	5	0.959872	0.97333
s__Parabacteroides_merdae	Anger_Response	0.0433572	0.881922	38	27	0.961062	0.97333
s__Parasutterella_excrementihominis	Anger_Response	-0.025329	0.565489	38	28	0.964521	0.97333
s__Clostridium_sp_CAG_221	Anger_Response	0.0164577	0.42711	38	11	0.969476	0.973883
s__Clostridium_sp_CAG_138	Anger_Response	-0.0116267	0.48235	38	13	0.980903	0.980903

[truncated: 2 more sheets: Anger - Genera, Anger - Pathways]
